# Supplementary material for: COVIDanno, COVID-19 annotation in human
Source: Front Microbiol. 2023 Jul 11;14:1129103. doi: 10.3389/fmicb.2023.1129103 (PMC10366449; doi:10.3389/fmicb.2023.1129103)
Supplement: Supplementary file 1 [file Table_1.XLSX]

## Sheet: Sheet1
dataset id	species	tissue type	infection stage	sub-tissue type	number of virions	hours post infection	GEO accession number	number of samples	origin of tissue	origin of tissue in detail	SARS-CoV-2 isolate	origin of SARS-CoV-2 isolate	paper title (data source)	Journal (data source)	pubmed id (data source)	publication date (data source)	sample information in detail
BN_1	Human	Brain	3	Choroid plexus organoids	MOI of 0.1-0.05	24 hpi	GSE157852	6	hiPSCs (C1-2 line, WTC11 line)	hiPSCs (C1-2 line) obtained from ATCC (CRL-2097); hiPSCs (WTC11 line) obtained from Coriell (GM25256).	USA-WA1/2020 (Gen Bank: MN985325.1)	Obtained from BEI Resources, NIAID, NIH	Human Pluripotent Stem Cell-Derived Neural Cells and Brain Organoids Reveal SARS-CoV-2 Neurotropism Predominates in Choroid Plexus Epithelium	Cell Stem Cell	33010822	2020	Mock_1_rep1: GSM4776784,Mock_1_rep2: GSM4776785,Mock_1_rep3: GSM4776786,SARS-CoV-2_1_rep1: GSM4776787,SARS-CoV-2_1_rep2: GSM4776788,SARS-CoV-2_1_rep3: GSM4776789
BN_2	Human	Brain	4	Choroid plexus organoids	MOI of 0.1-0.05	72 hpi	GSE157852	6	hiPSCs (C1-2 line, WTC11 line)	hiPSCs (C1-2 line) obtained from ATCC (CRL-2097); hiPSCs (WTC11 line) obtained from Coriell (GM25256).	USA-WA1/2020 (Gen Bank: MN985325.1)	Obtained from BEI Resources, NIAID, NIH	Human Pluripotent Stem Cell-Derived Neural Cells and Brain Organoids Reveal SARS-CoV-2 Neurotropism Predominates in Choroid Plexus Epithelium	Cell Stem Cell	33010822	2020	Mock_1_rep1: GSM4776784,Mock_1_rep2: GSM4776785,Mock_1_rep3: GSM4776786,SARS-CoV-2_1_rep1: GSM4776790,SARS-CoV-2_1_rep2: GSM4776791,SARS-CoV-2_1_rep3: GSM4776792
BI_1	Human	Bronchi	1	ALI cultures	MOI of 0.1	24 hpi	GSE175779	8	Primary HBECs	Lonza (Cat# CC-2540) (>67 years of age)	USA-WA1/2020 (Cat# NR-52281)	Obtained from BEI Resources, NIAID, NIH	Characterization of the SARS-CoV-2 Host Response in Primary Human Airway Epithelial Cells from Aged Individuals	Viruses	34452468	2021	Mock_1_rep1: GSM5346221,Mock_1_rep2: GSM5346230,Mock_1_rep3: GSM5346239,Mock_1_rep4: GSM5346248,SARS-CoV-2_1_rep1: GSM5346225,SARS-CoV-2_1_rep2: GSM5346234,SARS-CoV-2_1_rep3: GSM5346243,SARS-CoV-2_1_rep4: GSM5346252
BI_2	Human	Bronchi	1	ALI cultures	MOI of 0.1	48 hpi	GSE175779	8	Primary HBECs	Lonza (Cat# CC-2540) (>67 years of age)	USA-WA1/2020 (Cat# NR-52281)	Obtained from BEI Resources, NIAID, NIH	Characterization of the SARS-CoV-2 Host Response in Primary Human Airway Epithelial Cells from Aged Individuals	Viruses	34452468	2021	Mock_1_rep1: GSM5346222,Mock_1_rep2: GSM5346231,Mock_1_rep3: GSM5346240,Mock_1_rep4: GSM5346249,SARS-CoV-2_1_rep1: GSM5346226,SARS-CoV-2_1_rep2: GSM5346235,SARS-CoV-2_1_rep3: GSM5346244,SARS-CoV-2_1_rep4: GSM5346253
BI_3	Human	Bronchi	2	ALI cultures	MOI of 0.1	72 hpi	GSE175779	8	Primary HBECs	Lonza (Cat# CC-2540) (>67 years of age)	USA-WA1/2020 (Cat# NR-52281)	Obtained from BEI Resources, NIAID, NIH	Characterization of the SARS-CoV-2 Host Response in Primary Human Airway Epithelial Cells from Aged Individuals	Viruses	34452468	2021	Mock_1_rep1: GSM5346223,Mock_1_rep2: GSM5346232,Mock_1_rep3: GSM5346241,Mock_1_rep4: GSM5346250,SARS-CoV-2_1_rep1: GSM5346227,SARS-CoV-2_1_rep2: GSM5346236,SARS-CoV-2_1_rep3: GSM5346245,SARS-CoV-2_1_rep4: GSM5346254
BI_4	Human	Bronchi	1	ALI cultures	MOI of 0.1	96 hpi	GSE175779	8	Primary HBECs	Lonza (Cat# CC-2540) (>67 years of age)	USA-WA1/2020 (Cat# NR-52281)	Obtained from BEI Resources, NIAID, NIH	Characterization of the SARS-CoV-2 Host Response in Primary Human Airway Epithelial Cells from Aged Individuals	Viruses	34452468	2021	Mock_1_rep1: GSM5346224,Mock_1_rep2: GSM5346233,Mock_1_rep3: GSM5346242,Mock_1_rep4: GSM5346251,SARS-CoV-2_1_rep1: GSM5346228,SARS-CoV-2_1_rep2: GSM5346237,SARS-CoV-2_1_rep3: GSM5346246,SARS-CoV-2_1_rep4: GSM5346255
BI_5	Human	Bronchi	1	ALI cultures	MOI of 1	4 hpi	GSE158930	6	Primary HBECs	Isolated from surgical excess of tracheobronchial segments of lungs donated for transplantation	USA-WA1/2020	Provided by CDC’s principal investigator Natalie Thornburg	The translational landscape of SARS-CoV-2 and infected cells	bioRxiv	33173862	2021	Mock_1_rep1: GSM5494589,Mock_1_rep2: GSM5494590,Mock_1_rep3: GSM5494591,SARS-CoV-2_1_rep1: GSM5494595,SARS-CoV-2_1_rep2: GSM5494596,SARS-CoV-2_1_rep3: GSM5494597
BI_6	Human	Bronchi	2	ALI cultures	MOI of 1	24 hpi	GSE158930	7	Primary HBECs	Isolated from surgical excess of tracheobronchial segments of lungs donated for transplantation	USA-WA1/2020	Provided by CDC’s principal investigator Natalie Thornburg	The translational landscape of SARS-CoV-2 and infected cells	bioRxiv	33173862	2021	Mock_1_rep1: GSM5494589,Mock_1_rep2: GSM5494590,Mock_1_rep3: GSM5494591,SARS-CoV-2_1_rep1: GSM5494598,SARS-CoV-2_1_rep2: GSM5494599,SARS-CoV-2_1_rep3: GSM5494600,SARS-CoV-2_1_rep4: GSM5494601
BI_7	Human	Bronchi	4	ALI cultures	MOI of 1	48 hpi	GSE158930	7	Primary HBECs	Isolated from surgical excess of tracheobronchial segments of lungs donated for transplantation	USA-WA1/2020	Provided by CDC’s principal investigator Natalie Thornburg	The translational landscape of SARS-CoV-2 and infected cells	bioRxiv	33173862	2021	Mock_1_rep1: GSM5494589,Mock_1_rep2: GSM5494590,Mock_1_rep3: GSM5494591,SARS-CoV-2_1_rep1: GSM5494602,SARS-CoV-2_1_rep2: GSM5494603,SARS-CoV-2_1_rep3: GSM5494604,SARS-CoV-2_1_rep4: GSM5494605
BI_8	Human	Bronchi	6	ALI cultures	MOI of 1	72 hpi	GSE158930	7	Primary HBECs	Isolated from surgical excess of tracheobronchial segments of lungs donated for transplantation	USA-WA1/2020	Provided by CDC’s principal investigator Natalie Thornburg	The translational landscape of SARS-CoV-2 and infected cells	bioRxiv	33173862	2021	Mock_1_rep1: GSM5494589,Mock_1_rep2: GSM5494590,Mock_1_rep3: GSM5494591,SARS-CoV-2_1_rep1: GSM5494606,SARS-CoV-2_1_rep2: GSM5494607,SARS-CoV-2_1_rep3: GSM5494608,SARS-CoV-2_1_rep4: GSM5494609
BI_9	Human	Bronchi	7	ALI cultures	MOI of 1	96 hpi	GSE158930	7	Primary HBECs	Isolated from surgical excess of tracheobronchial segments of lungs donated for transplantation	USA-WA1/2020	Provided by CDC’s principal investigator Natalie Thornburg	The translational landscape of SARS-CoV-2 and infected cells	bioRxiv	33173862	2021	Mock_1_rep1: GSM5494589,Mock_1_rep2: GSM5494590,Mock_1_rep3: GSM5494591,SARS-CoV-2_1_rep1: GSM5494610,SARS-CoV-2_1_rep2: GSM5494611,SARS-CoV-2_1_rep3: GSM5494612,SARS-CoV-2_1_rep4: GSM5494613
BI_10	Human	Bronchi	5	ALI cultures	MOI of 4	24 hpi	GSE196464	6	hiPSCs (BU3-NGPT line)	hiPSCs (BU3-NGPT line)	USA_WA1/2020	Obtained from CDC’s Principal Investigator Natalie Thornburg and the World Reference Center for Emerging Viruses and Arboviruses (WRCEVA)	Human airway lineages derived from pluripotent stem cells reveal the epithelial responses to SARS-CoV-2 infection	American Journal of Physiology-Lung Cellular and Molecular Physiology	35020534	2022	Mock_1_rep1: GSM5884657,Mock_1_rep2: GSM5884658,Mock_1_rep3: GSM5884659,SARS-CoV-2_1_rep1: GSM5884660,SARS-CoV-2_1_rep2: GSM5884661,SARS-CoV-2_1_rep3: GSM5884662
BI_11	Human	Bronchi	6	ALI cultures	MOI of 4	72 hpi	GSE196464	6	hiPSCs (BU3-NGPT line)	hiPSCs (BU3-NGPT line)	USA_WA1/2020	Obtained from CDC’s Principal Investigator Natalie Thornburg and the World Reference Center for Emerging Viruses and Arboviruses (WRCEVA)	Human airway lineages derived from pluripotent stem cells reveal the epithelial responses to SARS-CoV-2 infection	American Journal of Physiology-Lung Cellular and Molecular Physiology	35020534	2022	Mock_1_rep1: GSM5884663,Mock_1_rep2: GSM5884664,Mock_1_rep3: GSM5884665,SARS-CoV-2_1_rep1: GSM5884666,SARS-CoV-2_1_rep2: GSM5884667,SARS-CoV-2_1_rep3: GSM5884668
BI_12	Human	Bronchi	5	ALI cultures	MOI of 4	24 hpi	GSE196464	6	hiPSCs (1566 line)	hiPSCs (1566 line)	USA_WA1/2020	Obtained from CDC’s Principal Investigator Natalie Thornburg and the World Reference Center for Emerging Viruses and Arboviruses (WRCEVA)	Human airway lineages derived from pluripotent stem cells reveal the epithelial responses to SARS-CoV-2 infection	American Journal of Physiology-Lung Cellular and Molecular Physiology	35020534	2022	Mock_1_rep1: GSM5884669,Mock_1_rep2: GSM5884670,Mock_1_rep3: GSM5884671,SARS-CoV-2_1_rep1: GSM5884672,SARS-CoV-2_1_rep2: GSM5884673,SARS-CoV-2_1_rep3: GSM5884674
BI_13	Human	Bronchi	4	Airway epithelial cultures	MOI of 0.25	48 hpi	GSE153970	6	Primary airway epithelial cells	Provided by C. U. Cotton (Case Western Reserve University)	USA-WA1/2020	Isolated from the first reported case in the United States	Type I and Type III Interferons Restrict SARS-CoV-2 Infection of Human Airway Epithelial Cultures	Journal of Virology	32699094	2020	Mock_1_rep1: GSM4661080,Mock_1_rep2: GSM4661081,Mock_1_rep3: GSM4661082,SARS-CoV-2_1_rep1: GSM4661083,SARS-CoV-2_1_rep2: GSM4661084,SARS-CoV-2_1_rep3: GSM4661085
BI_14	Human	Bronchi	3	Normal bronchial epithelial cells	MOI of 2	24 hpi	GSE147507	6	Normal bronchial epithelial cells	Lonza (Cat# CC-2540, 580580)	USA-WA1/2020 (Cat# NR-52281)	Obtained from BEI Resources, NIAID, NIH	Imbalanced Host Response to SARS-CoV-2 Drives Development of COVID-19	Cell	32416070	2020	Mock_1_rep1: GSM4432378,Mock_1_rep2: GSM4432379,Mock_1_rep3: GSM4432380,SARS-CoV-2_1_rep1: GSM4432381,SARS-CoV-2_1_rep2: GSM4432382,SARS-CoV-2_1_rep3: GSM4432383
BI_15	Human	Bronchi	7	Bronchial organoids	5E4 PFU/24well	120 hpi	GSE150819	6	Normal bronchial epithelial cells	Lonza (hBEpC)	Hu/DP/Kng/19-020 (GenBank: LC528232.1)	Obtained from the Kanagawa Prefectural Institute of Public Health	Generation of human bronchial organoids for SARS-CoV-2 research	bioRxiv	NA	2020	Mock_1_rep1: GSM4559208,Mock_1_rep2: GSM4559209,Mock_1_rep3: GSM4559210,SARS-CoV-2_1_rep1: GSM4559196,SARS-CoV-2_1_rep2: GSM4559197,SARS-CoV-2_1_rep3: GSM4559198
BI_16	Human	Bronchi	1	Small airway ALI cultures	NA	NA	GSE153218	4	Small airway stem cell	Isolated from one adult small airway donor	SARS‐CoV‐2 BavPat1 (#026V‐03883)	Obtained from European Virus Archive Global	An organoid-derived bronchioalveolar model for SARS-CoV-2 infection of human alveolar type II-like cells	EMBO Journal	33283287	2021	Mock_1_rep1: GSM4635986,Mock_1_rep2: GSM4635987,SARS-CoV-2_1_rep1: GSM4635988,SARS-CoV-2_1_rep2: GSM4635989
ES_1	Human	Eyes	1	Retinal organoids	MOI of 0.01	24 hpi	GSE174843	6	hESCs (H9 line), hiPSCs (A18945 line, IMR(90)-4)	hESCs (H9 line), hiPSCs (A18945 line, IMR(90)-4)	Germany/FI1103201/2020 (GSAID: EPI-ISL_463008)	Isolated from a patient in South Tyrol	SARS-CoV-2 infects and replicates in photoreceptor and retinal ganglion cells of human retinal organoids	Stem Cell Reports	35334213	2022	Mock_1_rep1: GSM5329115,Mock_1_rep2: GSM5329116,Mock_1_rep3: GSM5329117,SARS-CoV-2_1_rep1: GSM5329118,SARS-CoV-2_1_rep2: GSM5329119,SARS-CoV-2_1_rep3: GSM5329120
ES_2	Human	Eyes	1	Retinal organoids	MOI of 0.01	96 hpi	GSE174843	6	hESCs (H9 line), hiPSCs (A18945 line, IMR(90)-4)	hESCs (H9 line), hiPSCs (A18945 line, IMR(90)-4)	Germany/FI1103201/2020 (GSAID: EPI-ISL_463008)	Isolated from a patient in South Tyrol	SARS-CoV-2 infects and replicates in photoreceptor and retinal ganglion cells of human retinal organoids	Stem Cell Reports	35334213	2022	Mock_1_rep1: GSM5329121,Mock_1_rep2: GSM5329122,Mock_1_rep3: GSM5329123,SARS-CoV-2_1_rep1: GSM5329124,SARS-CoV-2_1_rep2: GSM5329125,SARS-CoV-2_1_rep3: GSM5329126
ES_3	Human	Eyes	1	Cornea cells	MOI of 1	24 hpi	GSE164073	6	Cornea cells	Obtained within 40 h of death from the Eye-Bank for Sight Restoration	USA-WA1/2020	Obtained from BEI Resources, NIAID, NIH	SARS-CoV-2 Infection of Ocular Cells from Human Adult Donor Eyes and hESC-Derived Eye Organoids	Social Science Research Network	32742243	2020	Mock_1_rep1: GSM4996084,Mock_1_rep2: GSM4996085,Mock_1_rep3: GSM4996086,SARS-CoV-2_1_rep1: GSM4996087,SARS-CoV-2_1_rep2: GSM4996088,SARS-CoV-2_1_rep3: GSM4996089
ES_4	Human	Eyes	2	Limbus cells	MOI of 1	24 hpi	GSE164073	6	Limbus cells	Obtained within 40 h of death from the Eye-Bank for Sight Restoration	USA-WA1/2020	Obtained from BEI Resources, NIAID, NIH	SARS-CoV-2 Infection of Ocular Cells from Human Adult Donor Eyes and hESC-Derived Eye Organoids	Social Science Research Network	32742243	2020	Mock_1_rep1: GSM4996090,Mock_1_rep2: GSM4996091,Mock_1_rep3: GSM4996092,SARS-CoV-2_1_rep1: GSM4996093,SARS-CoV-2_1_rep2: GSM4996094,SARS-CoV-2_1_rep3: GSM4996095
ES_5	Human	Eyes	2	Sclera cells	MOI of 1	24 hpi	GSE164073	6	Sclera cells	Obtained within 40 h of death from the Eye-Bank for Sight Restoration	USA-WA1/2020	Obtained from BEI Resources, NIAID, NIH	SARS-CoV-2 Infection of Ocular Cells from Human Adult Donor Eyes and hESC-Derived Eye Organoids	Social Science Research Network	32742243	2020	Mock_1_rep1: GSM4996096,Mock_1_rep2: GSM4996097,Mock_1_rep3: GSM4996098,SARS-CoV-2_1_rep1: GSM4996099,SARS-CoV-2_1_rep2: GSM4996100,SARS-CoV-2_1_rep3: GSM4996101
HT_1	Human	Heart	8	Cardiomyocytes	MOI of 0.001	48 hpi	GSE156754	6	hiPSCs (WTC line)	hiPSCs (WTC line)	USA-WA1/2020	Obtained from BEI Resources, NIAID, NIH	SARS-CoV-2 infection of human iPSC-derived cardiac cells reflects cytopathic features in hearts of patients with COVID-19	Science Translational Medicine	33723017	2021	Mock_1_rep1: GSM4743497,Mock_1_rep2: GSM4743498,Mock_1_rep3: GSM4743499,SARS-CoV-2_1_rep1: GSM4743500,SARS-CoV-2_1_rep2: GSM4743501,SARS-CoV-2_1_rep3: GSM4743502
HT_2	Human	Heart	8	Cardiomyocytes	MOI of 0.01	48 hpi	GSE156754	6	hiPSCs (WTC line)	hiPSCs (WTC line)	USA-WA1/2020	Obtained from BEI Resources, NIAID, NIH	SARS-CoV-2 infection of human iPSC-derived cardiac cells reflects cytopathic features in hearts of patients with COVID-19	Science Translational Medicine	33723017	2021	Mock_1_rep1: GSM4743497,Mock_1_rep2: GSM4743498,Mock_1_rep3: GSM4743499,SARS-CoV-2_1_rep1: GSM4743503,SARS-CoV-2_1_rep2: GSM4743504,SARS-CoV-2_1_rep3: GSM4743505
HT_3	Human	Heart	8	Cardiomyocytes	MOI of 0.1	48 hpi	GSE156754	6	hiPSCs (WTC line)	hiPSCs (WTC line)	USA-WA1/2020	Obtained from BEI Resources, NIAID, NIH	SARS-CoV-2 infection of human iPSC-derived cardiac cells reflects cytopathic features in hearts of patients with COVID-19	Science Translational Medicine	33723017	2021	Mock_1_rep1: GSM4743497,Mock_1_rep2: GSM4743498,Mock_1_rep3: GSM4743499,SARS-CoV-2_1_rep1: GSM4743506,SARS-CoV-2_1_rep2: GSM4743507,SARS-CoV-2_1_rep3: GSM4743508
HT_4	Human	Heart	1	Cardiomyocytes	MOI of 0.1	48 hpi	GSE162736	6	hiPSCs (WTC11 line)	hiPSCs (WTC11 line)	USA-WA1/2020 (Cat# NR-52281)	Obtained from BEI Resources, NIAID, NIH	SARS-CoV-2 Infects Human Pluripotent Stem Cell-Derived Cardiomyocytes, Impairing Electrical and Mechanical Function	Stem Cell Reports	33657418	2021	Mock_1_rep1: GSM4958693,Mock_1_rep2: GSM4958694,Mock_1_rep3: GSM4958695,SARS-CoV-2_1_rep1: GSM4958696,SARS-CoV-2_1_rep2: GSM4958697,SARS-CoV-2_1_rep3: GSM4958698
HT_5	Human	Heart	1	Cardiomyocytes	MOI of 0.1	72 hpi	GSE162736	6	hiPSCs (WTC11 line)	hiPSCs (WTC11 line)	USA-WA1/2020 (Cat# NR-52281)	Obtained from BEI Resources, NIAID, NIH	SARS-CoV-2 Infects Human Pluripotent Stem Cell-Derived Cardiomyocytes, Impairing Electrical and Mechanical Function	Stem Cell Reports	33657418	2021	Mock_1_rep1: GSM4958705,Mock_1_rep2: GSM4958706,Mock_1_rep3: GSM4958707,SARS-CoV-2_1_rep1: GSM4958708,SARS-CoV-2_1_rep2: GSM4958709,SARS-CoV-2_1_rep3: GSM4958710
HT_6	Human	Heart	1	Cardiomyocytes	MOI of 5	24 hpi	GSE162736	6	hiPSCs (WTC11 line)	hiPSCs (WTC11 line)	USA-WA1/2020 (Cat# NR-52281)	Obtained from BEI Resources, NIAID, NIH	SARS-CoV-2 Infects Human Pluripotent Stem Cell-Derived Cardiomyocytes, Impairing Electrical and Mechanical Function	Stem Cell Reports	33657418	2021	Mock_1_rep1: GSM4958717,Mock_1_rep2: GSM4958718,Mock_1_rep3: GSM4958719,SARS-CoV-2_1_rep1: GSM4958720,SARS-CoV-2_1_rep2: GSM4958721,SARS-CoV-2_1_rep3: GSM4958722
HT_7	Human	Heart	8	Cardiomyocytes	MOI of 5	48 hpi	GSE162736	6	hiPSCs (WTC11 line)	hiPSCs (WTC11 line)	USA-WA1/2020 (Cat# NR-52281)	Obtained from BEI Resources, NIAID, NIH	SARS-CoV-2 Infects Human Pluripotent Stem Cell-Derived Cardiomyocytes, Impairing Electrical and Mechanical Function	Stem Cell Reports	33657418	2021	Mock_1_rep1: GSM4958729,Mock_1_rep2: GSM4958730,Mock_1_rep3: GSM4958731,SARS-CoV-2_1_rep1: GSM4958732,SARS-CoV-2_1_rep2: GSM4958733,SARS-CoV-2_1_rep3: GSM4958734
HT_8	Human	Heart	1	Cardiomyocytes	MOI of 0.1	48 hpi	GSE162736	6	hESCs (H7 line)	hESC (H7 line)	USA-WA1/2020 (Cat# NR-52281)	Obtained from BEI Resources, NIAID, NIH	SARS-CoV-2 Infects Human Pluripotent Stem Cell-Derived Cardiomyocytes, Impairing Electrical and Mechanical Function	Stem Cell Reports	33657418	2021	Mock_1_rep1: GSM4958687,Mock_1_rep2: GSM4958688,Mock_1_rep3: GSM4958689,SARS-CoV-2_1_rep1: GSM4958690,SARS-CoV-2_1_rep2: GSM4958691,SARS-CoV-2_1_rep3: GSM4958692
HT_9	Human	Heart	8	Cardiomyocytes	MOI of 0.1	72 hpi	GSE162736	6	hESCs (H7 line)	hESC (H7 line)	USA-WA1/2020 (Cat# NR-52281)	Obtained from BEI Resources, NIAID, NIH	SARS-CoV-2 Infects Human Pluripotent Stem Cell-Derived Cardiomyocytes, Impairing Electrical and Mechanical Function	Stem Cell Reports	33657418	2021	Mock_1_rep1: GSM4958699,Mock_1_rep2: GSM4958700,Mock_1_rep3: GSM4958701,SARS-CoV-2_1_rep1: GSM4958702,SARS-CoV-2_1_rep2: GSM4958703,SARS-CoV-2_1_rep3: GSM4958704
HT_10	Human	Heart	4	Cardiomyocytes	MOI of 5	24 hpi	GSE162736	6	hESCs (H7 line)	hESC (H7 line)	USA-WA1/2020 (Cat# NR-52281)	Obtained from BEI Resources, NIAID, NIH	SARS-CoV-2 Infects Human Pluripotent Stem Cell-Derived Cardiomyocytes, Impairing Electrical and Mechanical Function	Stem Cell Reports	33657418	2021	Mock_1_rep1: GSM4958711,Mock_1_rep2: GSM4958712,Mock_1_rep3: GSM4958713,SARS-CoV-2_1_rep1: GSM4958714,SARS-CoV-2_1_rep2: GSM4958715,SARS-CoV-2_1_rep3: GSM4958716
HT_11	Human	Heart	7	Cardiomyocytes	MOI of 5	48 hpi	GSE162736	6	hESCs (H7 line)	hESC (H7 line)	USA-WA1/2020 (Cat# NR-52281)	Obtained from BEI Resources, NIAID, NIH	SARS-CoV-2 Infects Human Pluripotent Stem Cell-Derived Cardiomyocytes, Impairing Electrical and Mechanical Function	Stem Cell Reports	33657418	2021	Mock_1_rep1: GSM4958723,Mock_1_rep2: GSM4958724,Mock_1_rep3: GSM4958725,SARS-CoV-2_1_rep1: GSM4958726,SARS-CoV-2_1_rep2: GSM4958727,SARS-CoV-2_1_rep3: GSM4958728
HT_12	Human	Heart	7	Cardiomyocytes	MOI of 0.01	72 hpi	GSE150392	6	hiPSCs (02iCTR line)	hiPSCs (02iCTR line) obtained from Cedars-Sinai Medical Cente	USA-WA1/2020	Obtained from BEI Resources, NIAID, NIH	Human iPSC-Derived Cardiomyocytes Are Susceptible to SARS-CoV-2 Infection	Cell Reports Medicine	32835305	2020	Mock_1_rep1: GSM4548303,Mock_1_rep2: GSM4548304,Mock_1_rep3: GSM4548305,SARS-CoV-2_1_rep1: GSM4548306,SARS-CoV-2_1_rep2: GSM4548307,SARS-CoV-2_1_rep3: GSM4548308
HT_13	Human	Heart	7	Cardiomyocytes	MOI of 0.01	48 hpi	GSE184715	6	iPSCs (human fibroblast-derived)	iPSCs (human fibroblast-derived)	/UW-001/Human/2020/Wisconsin (UW-001)	Isolated from a mild case in February 2020	Highly Efficient SARS-CoV-2 Infection of Human Cardiomyocytes: Spike Protein-Mediated Cell Fusion and Its Inhibition	Journal of Virology	34613786	2021	Mock_1_rep1: GSM5596062,Mock_1_rep2: GSM5596063,Mock_1_rep3: GSM5596064,SARS-CoV-2_1_rep1: GSM5596065,SARS-CoV-2_1_rep2: GSM5596066,SARS-CoV-2_1_rep3: GSM5596067
HT_14	Human	Heart	8	Cardiomyocytes	MOI of 0.1	24 hpi	GSE151879	6	hESCs (H9 line)	hESCs (H9 line)	USA-WA1/2020 (Cat# NR-52281)	Obtained from BEI Resources, NIAID, NIH	SARS-CoV-2 Infected Cardiomyocytes Recruit Monocytes by Secreting CCL2	Research Square	33236003	2020	Mock_1_rep1: GSM4592626,Mock_1_rep2: GSM4592627,Mock_1_rep3: GSM4592628,SARS-CoV-2_1_rep1: GSM4592629,SARS-CoV-2_1_rep2: GSM4592630,SARS-CoV-2_1_rep3: GSM4592631
HT_15	Human	Heart	6	Cardiomyocytes	MOI of 0.1	24 hpi	GSE151879	6	Primary cardiac myocytes	Bought from PromoCell	USA-WA1/2020 (Cat# NR-52281)	Obtained from BEI Resources, NIAID, NIH	SARS-CoV-2 Infected Cardiomyocytes Recruit Monocytes by Secreting CCL2	Research Square	33236003	2020	Mock_1_rep1: GSM4592632,Mock_1_rep2: GSM4592633,Mock_1_rep3: GSM4592634,SARS-CoV-2_1_rep1: GSM4592635,SARS-CoV-2_1_rep2: GSM4592636,SARS-CoV-2_1_rep3: GSM4592637
HT_16	Human	Heart	5	SAN-like pacemaker cells	MOI of 0.1	24 hpi	GSE193722	5	hESCs (H9 line)	hESCs (H9 line)	USA-WA1/2020	NA	SARS-CoV-2 Infection Induces Ferroptosis of Sinoatrial Node Pacemaker Cells	Circulation Research	35255712	2022	Mock_1_rep1: GSM5819211,Mock_1_rep2: GSM5819212,SARS-CoV-2_1_rep1: GSM5819208,SARS-CoV-2_1_rep2: GSM5819209,SARS-CoV-2_1_rep3: GSM5819210
HT_17	Human	Heart	3	Endothelial cells	MOI of 0.006	48 hpi	GSE156754	7	hiPSCs (WTC line)	hiPSCs (WTC line)	USA-WA1/2020	Obtained from BEI Resources, NIAID, NIH	SARS-CoV-2 infection of human iPSC-derived cardiac cells reflects cytopathic features in hearts of patients with COVID-19	Science Translational Medicine	33723017	2021	Mock_1_rep1: GSM4743516,Mock_1_rep2: GSM4743517,Mock_1_rep3: GSM4743518,Mock_1_rep4: GSM4743519,SARS-CoV-2_1_rep1: GSM4743520,SARS-CoV-2_1_rep2: GSM4743521,SARS-CoV-2_1_rep3: GSM4743522
HT_18	Human	Heart	1	Cardiac fibroblasts	MOI of 0.006	48 hpi	GSE156754	7	hiPSCs (WTC line)	hiPSCs (WTC line)	USA-WA1/2020	Obtained from BEI Resources, NIAID, NIH	SARS-CoV-2 infection of human iPSC-derived cardiac cells reflects cytopathic features in hearts of patients with COVID-19	Science Translational Medicine	33723017	2021	Mock_1_rep1: GSM4743509,Mock_1_rep2: GSM4743510,SARS-CoV-2_1_rep1: GSM4743511,SARS-CoV-2_1_rep2: GSM4743511,SARS-CoV-2_1_rep3: GSM4743513,SARS-CoV-2_1_rep4: GSM4743514,SARS-CoV-2_1_rep5: GSM4743515
KS_1	Human	Kidneys	2	HEK293-ACE2	MOI of 1	72 hpi	GSE169158	4	HEK293	ATCC (CRL-11268)	USA-WA1/2020	Obtained from BEI Resources, NIAID, NIH	Comparative transcriptomic analysis of SARS-CoV-2 infected cell model systems reveals differential innate immune responses	scientific reports	34433867	2021	Mock_1_rep1: GSM5179130,Mock_1_rep2: GSM5179131,SARS-CoV-2_1_rep1: GSM5179132,SARS-CoV-2_1_rep2: GSM5179133
KS_2	Human	Kidneys	1	HEK293-ACE2	MOI of 1	20 hpi	GSE173707	6	HEK293	Obtained from the ATCC	USA-WA1/2020	Obtained from BEI Resources, NIAID, NIH	ORAI1 establishes resistance to SARS-CoV-2 infection by regulating tonic type I interferon signaling	bioRxiv	33972946	2021	Mock_1_rep1: GSM5277203,Mock_1_rep2: GSM5277204,Mock_1_rep3: GSM5277205,SARS-CoV-2_1_rep1: GSM5277206,SARS-CoV-2_1_rep2: GSM5277207,SARS-CoV-2_1_rep3: GSM5277208
KS_3	Human	Kidneys	2	HEK293-ACE2	MOI of 3	12 hpi	GSE159191	6	HEK293	ATCC (CRL-3216)	USA-WA1/2020 (Gen Bank: MN985325.1)	Obtained from Centers for Disease Control and Prevention and BEI Resources	Profiling SARS-CoV-2 HLA-I peptidome reveals T cell epitopes from out-of-frame ORFs	Cell	34171305	2021	Mock_1_rep1: GSM4822348,Mock_1_rep2: GSM4822349,Mock_1_rep3: GSM4822350,SARS-CoV-2_1_rep1: GSM4822351,SARS-CoV-2_1_rep2: GSM4822352,SARS-CoV-2_1_rep3: GSM4822353
KS_4	Human	Kidneys	1	HEK293-ACE2	MOI of 3	18 hpi	GSE159191	6	HEK293	ATCC (CRL-3216)	USA-WA1/2020 (Gen Bank: MN985325.1)	Obtained from Centers for Disease Control and Prevention and BEI Resources	Profiling SARS-CoV-2 HLA-I peptidome reveals T cell epitopes from out-of-frame ORFs	Cell	34171305	2021	Mock_1_rep1: GSM4822348,Mock_1_rep2: GSM4822349,Mock_1_rep3: GSM4822350,SARS-CoV-2_1_rep1: GSM4822354,SARS-CoV-2_1_rep2: GSM4822355,SARS-CoV-2_1_rep3: GSM4822356
KS_5	Human	Kidneys	2	HEK293-ACE2	MOI of 3	24 hpi	GSE159191	6	HEK293	ATCC (CRL-3216)	USA-WA1/2020 (Gen Bank: MN985325.1)	Obtained from Centers for Disease Control and Prevention and BEI Resources	Profiling SARS-CoV-2 HLA-I peptidome reveals T cell epitopes from out-of-frame ORFs	Cell	34171305	2021	Mock_1_rep1: GSM4822348,Mock_1_rep2: GSM4822349,Mock_1_rep3: GSM4822350,SARS-CoV-2_1_rep1: GSM4822357,SARS-CoV-2_1_rep2: GSM4822358,SARS-CoV-2_1_rep3: GSM4822359
LI_1	Human	Large Intestine	1	Colonic organoids	MOI of 0.4	24 hpi	GSE159201	6	iPSCs (BU1CG line)	iPSCs (BU1CG line)	USA_WA1/2020	Obtained from Centers for Disease Control and Prevention and BEI Resources	Human Pluripotent Stem Cell-Derived Intestinal Organoids Model SARS-CoV-2 Infection Revealing a Common Epithelial Inflammatory Response	Stem Cell Reports	33852884	2021	Mock_1_rep1: GSM4822509,Mock_1_rep2: GSM4822510,Mock_1_rep3: GSM4822511,SARS-CoV-2_1_rep1: GSM4822512,SARS-CoV-2_1_rep2: GSM4822513,SARS-CoV-2_1_rep3: GSM4822514
LI_2	Human	Large Intestine	2	Colonic organoids	MOI of 0.4	96 hpi	GSE159201	6	iPSCs (BU1CG line)	iPSCs (BU1CG line)	USA_WA1/2020	Obtained from Centers for Disease Control and Prevention and BEI Resources	Human Pluripotent Stem Cell-Derived Intestinal Organoids Model SARS-CoV-2 Infection Revealing a Common Epithelial Inflammatory Response	Stem Cell Reports	33852884	2021	Mock_1_rep1: GSM4822515,Mock_1_rep2: GSM4822516,Mock_1_rep3: GSM4822517,SARS-CoV-2_1_rep1: GSM4822518,SARS-CoV-2_1_rep2: GSM4822519,SARS-CoV-2_1_rep3: GSM4822520
LI_3	Human	Large Intestine	1	Colonic organoids	NA	NA	GSE148696	4	hPSCs	NA	NA	NA	NA	NA	NA	NA	Mock_1_rep1: GSM4476794,Mock_1_rep2: GSM4476795,SARS-CoV-2_1_rep1: GSM4476796,SARS-CoV-2_1_rep2: GSM4476797
LI_4	Human	Large Intestine	1	Caco-2	MOI of 4	3 hpi	GSE162899	6	Caco-2	ATCC (HTB-37)	USA-WA1/2020	Obtained from BEI Resources, NIAID, NIH	Clofazimine broadly inhibits coronaviruses including SARS-CoV-2	Nature	33727703	2021	Mock_1_rep1: GSM4964865,Mock_1_rep2: GSM4964866,Mock_1_rep3: GSM4964867,SARS-CoV-2_1_rep1: GSM4964871,SARS-CoV-2_1_rep2: GSM4964872,SARS-CoV-2_1_rep3: GSM4964873
LI_5	Human	Large Intestine	2	Caco-2	MOI of 4	6 hpi	GSE162899	6	Caco-2	ATCC (HTB-37)	USA-WA1/2020	Obtained from BEI Resources, NIAID, NIH	Clofazimine broadly inhibits coronaviruses including SARS-CoV-2	Nature	33727703	2021	Mock_1_rep1: GSM4964865,Mock_1_rep2: GSM4964866,Mock_1_rep3: GSM4964867,SARS-CoV-2_1_rep1: GSM4964880,SARS-CoV-2_1_rep2: GSM4964881,SARS-CoV-2_1_rep3: GSM4964882
LR_1	Human	Liver	4	Liver organoids	MOI of 0.1	24 hpi	GSE151803	4	hESCs (MEL-1 line)	hESCs (MEL-1 line) obtained from University of Queensland (0139)	USA-WA1/2020 (NR-52281)	Obtained from BEI Resources, NIAID, NIH	A Human Pluripotent Stem Cell-based Platform to Study SARS-CoV-2 Tropism and Model Virus Infection in Human Cells and Organoids	Cell Stem Cell	32579880	2020	Mock_1_rep1: GSM4591144,Mock_1_rep2: GSM4591145,SARS-CoV-2_1_rep1: GSM4591146,SARS-CoV-2_1_rep2: GSM4591155
LR_2	Human	Liver	1	Liver organoids	MOI of 0.1	24 hpi	GSE151803	4	hESCs (MEL-1 line)	hESCs (MEL-1 line) obtained from University of Queensland (0139)	USA-WA1/2020 (NR-52281)	Obtained from BEI Resources, NIAID, NIH	A Human Pluripotent Stem Cell-based Platform to Study SARS-CoV-2 Tropism and Model Virus Infection in Human Cells and Organoids	Cell Stem Cell	32579880	2020	Mock_1_rep1: GSM4591147,Mock_1_rep2: GSM4591148,SARS-CoV-2_1_rep1: GSM4591149,SARS-CoV-2_1_rep2: GSM4591150
LR_3	Human	Liver	1	Liver organoids	MOI of 0.1	24 hpi	GSE151803	4	hESCs (MEL-1 line)	hESCs (MEL-1 line) obtained from University of Queensland (0139)	USA-WA1/2020 (NR-52281)	Obtained from BEI Resources, NIAID, NIH	A Human Pluripotent Stem Cell-based Platform to Study SARS-CoV-2 Tropism and Model Virus Infection in Human Cells and Organoids	Cell Stem Cell	32579880	2020	Mock_1_rep1: GSM4591151,Mock_1_rep2: GSM4591152,SARS-CoV-2_1_rep1: GSM4591153,SARS-CoV-2_1_rep2: GSM4591154
LS_1	Human	Lungs	1	Lung organoids	MOI of 0.01	24 hpi	GSE155241	6	hESCs (RUES2 line)	hESCs (RUES2 line) provided by WiCell	USA-WA1/2020 (NR-52281)	Obtained from BEI Resources, NIAID, NIH	Identification of SARS-CoV-2 Inhibitors using Lung and Colonic Organoids	Nature	33116299	2021	Mock_1_rep1: GSM4697988,Mock_1_rep2: GSM4697989,Mock_1_rep3: GSM4697990,SARS-CoV-2_1_rep1: GSM4697991,SARS-CoV-2_1_rep2: GSM4697992,SARS-CoV-2_1_rep3: GSM4697993
LS_2	Human	Lungs	1	Lung organoids	MOI of 0.01	24 hpi	GSE148697	6	hESCs (RUES2 line)	hESCs (RUES2 line)	USA-WA1/2020 (NR-52281)	Obtained from BEI Resources, NIAID, NIH	Identification of Candidate COVID-19 Therapeutics using hPSC-derived Lung Organoids	bioRxiv	32511403	2020	Mock_1_rep1: GSM4476798,Mock_1_rep2: GSM4476799,Mock_1_rep3: GSM4476800,SARS-CoV-2_1_rep1: GSM4476801,SARS-CoV-2_1_rep2: GSM4476802,SARS-CoV-2_1_rep3: GSM4476803
LS_3	Human	Lungs	8	Lung organoids	1E4 TCID50/well	48 hpi	GSE160435	4	Primary lung AT2 cells	Isolated from the adult human lung	USA-WA1/2020 (GenBank: MT020880) (Cat# NR-52281)	Obtained from BEI Resources, NIAID, NIH	SARS-CoV-2 infection of primary human lung epithelium for COVID-19 modeling and drug discovery	Cell Reports	33905739	2021	Mock_1_rep1: GSM4873336,Mock_1_rep2: GSM4873337,SARS-CoV-2_1_rep1: GSM4873338,SARS-CoV-2_1_rep2: GSM4873339
LS_4	Human	Lungs	8	Lung organoids	1E4 TCID50/well	48 hpi	GSE160435	4	Primary lung AT2 cells	Isolated from the adult human lung	USA-WA1/2020 (GenBank: MT020880) (Cat# NR-52281)	Obtained from BEI Resources, NIAID, NIH	SARS-CoV-2 infection of primary human lung epithelium for COVID-19 modeling and drug discovery	Cell Reports	33905739	2021	Mock_1_rep1: GSM4873342,Mock_1_rep2: GSM4873343,SARS-CoV-2_1_rep1: GSM4873344,SARS-CoV-2_1_rep2: GSM4873345
LS_5	Human	Lungs	7	Lung organoids	1E4 PFU/well	48 hpi	GSE157057	4	Lung lobes	Obtained from the normal regions of lung lobes surgically resected for lung cancer	USA-WA1/2020 (Cat# NR-52281)	Obtained from BEI Resources, NIAID, NIH	Adult Stem Cell-derived Complete Lung Organoid Models Emulate Lung Disease in COVID-19	bioRxiv	33106807	2021	Mock_1_rep1: GSM4751803,Mock_1_rep2: GSM4751804,SARS-CoV-2_1_rep1: GSM4751805,SARS-CoV-2_1_rep2: GSM4751806
LS_6	Human	Lungs	7	Lung organoids	2E4 PFU/well	48 hpi	GSE157057	4	Lung lobes	Obtained from the normal regions of lung lobes surgically resected for lung cancer	USA-WA1/2020 (Cat# NR-52281)	Obtained from BEI Resources, NIAID, NIH	Adult Stem Cell-derived Complete Lung Organoid Models Emulate Lung Disease in COVID-19	bioRxiv	33106807	2021	Mock_1_rep1: GSM4751807,Mock_1_rep2: GSM4751808,SARS-CoV-2_1_rep1: GSM4751809,SARS-CoV-2_1_rep2: GSM4751810
LS_7	Human	Lungs	1	Lung organoids	1E5 PFU/well	48 hpi	GSE157057	4	Lung lobes	Obtained from the normal regions of lung lobes surgically resected for lung cancer	USA-WA1/2020 (Cat# NR-52281)	Obtained from BEI Resources, NIAID, NIH	Adult Stem Cell-derived Complete Lung Organoid Models Emulate Lung Disease in COVID-19	bioRxiv	33106807	2021	Mock_1_rep1: GSM4751811,Mock_1_rep2: GSM4751812,SARS-CoV-2_1_rep1: GSM4751813,SARS-CoV-2_1_rep2: GSM4751814
LS_8	Human	Lungs	1	Lung organoids	1E5 PFU/well	72 hpi	GSE157057	4	Lung lobes	Obtained from the normal regions of lung lobes surgically resected for lung cancer	USA-WA1/2020 (Cat# NR-52281)	Obtained from BEI Resources, NIAID, NIH	Adult Stem Cell-derived Complete Lung Organoid Models Emulate Lung Disease in COVID-19	bioRxiv	33106807	2021	Mock_1_rep1: GSM4751811,Mock_1_rep2: GSM4751812,SARS-CoV-2_1_rep1: GSM4751815,SARS-CoV-2_1_rep2: GSM4751816
LS_9	Human	Lungs	1	Lung tissues	2E5 TCID50/well	24 hpi	GSE163959	4	Lung tissues	Obtained from consenting patients undergoing lobectomy operations	USA-WA1/2020 (Cat# NR-52281)	Obtained from BEI Resources, NIAID, NIH	Human Nasal and Lung Tissues Infected Ex Vivo with SARS-CoV-2 Provide Insights into Differential Tissue-Specific and Virus-Specific Innate Immune Responses in the Upper and Lower Respiratory Tract	Journal of Virology	33893170	2021	Mock_1_rep1: GSM4991263,Mock_1_rep2: GSM4991264,SARS-CoV-2_1_rep1: GSM4991283,SARS-CoV-2_1_rep2: GSM4991284
LS_10	Human	Lungs	2	Lung tissues	2E5 TCID50/well	24 hpi	GSE163959	4	Lung tissues	Obtained from consenting patients undergoing lobectomy operations	USA-WA1/2020 (Cat# NR-52281)	Obtained from BEI Resources, NIAID, NIH	Human Nasal and Lung Tissues Infected Ex Vivo with SARS-CoV-2 Provide Insights into Differential Tissue-Specific and Virus-Specific Innate Immune Responses in the Upper and Lower Respiratory Tract	Journal of Virology	33893170	2021	Mock_1_rep1: GSM4991265,Mock_1_rep2: GSM4991266,SARS-CoV-2_1_rep1: GSM4991285,SARS-CoV-2_1_rep2: GSM4991286
LS_11	Human	Lungs	3	Lung tissues	2E5 TCID50/well	24 hpi	GSE163959	4	Lung tissues	Obtained from consenting patients undergoing lobectomy operations	USA-WA1/2020 (Cat# NR-52281)	Obtained from BEI Resources, NIAID, NIH	Human Nasal and Lung Tissues Infected Ex Vivo with SARS-CoV-2 Provide Insights into Differential Tissue-Specific and Virus-Specific Innate Immune Responses in the Upper and Lower Respiratory Tract	Journal of Virology	33893170	2021	Mock_1_rep1: GSM4991267,Mock_1_rep2: GSM4991268,SARS-CoV-2_1_rep1: GSM4991287,SARS-CoV-2_1_rep2: GSM4991288
LS_12	Human	Lungs	4	Lung tissues	2E5 TCID50/well	24 hpi	GSE163959	4	Lung tissues	Obtained from consenting patients undergoing lobectomy operations	USA-WA1/2020 (Cat# NR-52281)	Obtained from BEI Resources, NIAID, NIH	Human Nasal and Lung Tissues Infected Ex Vivo with SARS-CoV-2 Provide Insights into Differential Tissue-Specific and Virus-Specific Innate Immune Responses in the Upper and Lower Respiratory Tract	Journal of Virology	33893170	2021	Mock_1_rep1: GSM4991269,Mock_1_rep2: GSM4991270,SARS-CoV-2_1_rep1: GSM4991289,SARS-CoV-2_1_rep2: GSM4991290
LS_13	Human	Lungs	1	Lung tissues	2E5 TCID50/well	24 hpi	GSE163959	4	Lung tissues	Obtained from consenting patients undergoing lobectomy operations	USA-WA1/2020 (Cat# NR-52281)	Obtained from BEI Resources, NIAID, NIH	Human Nasal and Lung Tissues Infected Ex Vivo with SARS-CoV-2 Provide Insights into Differential Tissue-Specific and Virus-Specific Innate Immune Responses in the Upper and Lower Respiratory Tract	Journal of Virology	33893170	2021	Mock_1_rep1: GSM4991271,Mock_1_rep2: GSM4991272,SARS-CoV-2_1_rep1: GSM4991291,SARS-CoV-2_1_rep2: GSM4991292
LS_14	Human	Lungs	1	Bronchioalveolar‐like cells	NA	NA	GSE153218	4	Lung bud tip progenitor cells	Obtained from one adult small airway donor	SARS‐CoV‐2 BavPat1 (#026V‐03883)	Obtained from European Virus Archive Global	An organoid-derived bronchioalveolar model for SARS-CoV-2 infection of human alveolar type II-like cells	EMBO Journal	33283287	2021	Mock_1_rep1: GSM4635978,Mock_1_rep2: GSM4635979,SARS-CoV-2_1_rep1: GSM4635980,SARS-CoV-2_1_rep2: GSM4635981
LS_15	Human	Lungs	1	Bronchioalveolar‐like cells	NA	NA	GSE153218	4	Lung bud tip progenitor cells	Obtained from one adult small airway donor	SARS‐CoV‐2 BavPat1 (#026V‐03883)	Obtained from European Virus Archive Global	An organoid-derived bronchioalveolar model for SARS-CoV-2 infection of human alveolar type II-like cells	EMBO Journal	33283287	2021	Mock_1_rep1: GSM4635982,Mock_1_rep2: GSM4635983,SARS-CoV-2_1_rep1: GSM4635984,SARS-CoV-2_1_rep2: GSM4635985
LS_16	Human	Lungs	1	Alveolar epithelium cultures	1E4 TCID50/well	48 hpi	GSE155518	6	Primary lung AT2 cells	NA	NA	NA	NA	NA	NA	NA	Mock_1_rep1: GSM4705648,Mock_1_rep2: GSM4705649,Mock_1_rep3: GSM4705650,SARS-CoV-2_1_rep1: GSM4705651,SARS-CoV-2_1_rep2: GSM4705652,SARS-CoV-2_1_rep3: GSM4705653
LS_17	Human	Lungs	8	AT2 alveolospheres	MOI of 1	48 hpi	GSE152586	6	Primary alveolar stem cells	Human lung tissue obtained from The University of North Carolina at Chapel Hill or Yale University	USA-WA1/2020	Provided by Greg Sempowski, Duke University, US	Human Lung Stem Cell-Based Alveolospheres Provide Insights into SARS-CoV-2-Mediated Interferon Responses and Pneumocyte Dysfunction	Cell Stem Cell	33128895	2020	Mock_1_rep1: GSM4618451,Mock_1_rep2: GSM4618452,Mock_1_rep3: GSM4618453,SARS-CoV-2_1_rep1: GSM4618454,SARS-CoV-2_1_rep2: GSM4618455,SARS-CoV-2_1_rep3: GSM4618456
LS_18	Human	Lungs	5	AT2-like cells	MOI of 5	24 hpi	GSE153277	6	hiPSCs (SPC-ST-B2 line, BU3 NGST line)	hiPSCs (SPC-ST-B2 line, BU3 NGST line)	USA-WA1/2020	Obtained from CDC’s Principal Investigator Natalie Thornburg and the World Reference Center for Emerging Viruses and Arboviruses (WRCEVA)	SARS-CoV-2 Infection of Pluripotent Stem Cell-Derived Human Lung Alveolar Type 2 Cells Elicits a Rapid Epithelial-Intrinsic Inflammatory Response	Cell Stem Cell	32979316	2020	Mock_1_rep1: GSM4637294,Mock_1_rep2: GSM4637295,Mock_1_rep3: GSM4637296,SARS-CoV-2_1_rep1: GSM4637297,SARS-CoV-2_1_rep2: GSM4637298,SARS-CoV-2_1_rep3: GSM4637299
LS_19	Human	Lungs	8	AT2-like cells	MOI of 5	96 hpi	GSE153277	6	hiPSCs (SPC-ST-B2 line, BU3 NGST line)	hiPSCs (SPC-ST-B2 line, BU3 NGST line)	USA-WA1/2020	Obtained from CDC’s Principal Investigator Natalie Thornburg and the World Reference Center for Emerging Viruses and Arboviruses (WRCEVA)	SARS-CoV-2 Infection of Pluripotent Stem Cell-Derived Human Lung Alveolar Type 2 Cells Elicits a Rapid Epithelial-Intrinsic Inflammatory Response	Cell Stem Cell	32979316	2020	Mock_1_rep1: GSM4637294,Mock_1_rep2: GSM4637295,Mock_1_rep3: GSM4637296,SARS-CoV-2_1_rep1: GSM4637300,SARS-CoV-2_1_rep2: GSM4637301,SARS-CoV-2_1_rep3: GSM4637302
LS_20	Human	Lungs	6	A549	MOI of 2	24 hpi	GSE147507	6	A549	ATCC( Cat# CCL-185, RRID:CVCL_0023)	USA-WA1/2020 (Cat# NR-52281)	Obtained from BEI Resources, NIAID, NIH	Imbalanced Host Response to SARS-CoV-2 Drives Development of COVID-19	Cell	32416070	2020	Mock_1_rep1: GSM4462336,Mock_1_rep2: GSM4462337,Mock_1_rep3: GSM4462338,SARS-CoV-2_1_rep1: GSM4462339,SARS-CoV-2_1_rep2: GSM4462340,SARS-CoV-2_1_rep3: GSM4462341
LS_21	Human	Lungs	5	A549	MOI of 2	24 hpi	GSE147507	6	A549	ATCC( Cat# CCL-185, RRID:CVCL_0023)	USA-WA1/2020 (Cat# NR-52281)	Obtained from BEI Resources, NIAID, NIH	Imbalanced Host Response to SARS-CoV-2 Drives Development of COVID-19	Cell	32416070	2020	Mock_1_rep1: GSM4462342,Mock_1_rep2: GSM4462343,Mock_1_rep3: GSM4462344,SARS-CoV-2_1_rep1: GSM4462345,SARS-CoV-2_1_rep2: GSM4462346,SARS-CoV-2_1_rep3: GSM4462347
LS_22	Human	Lungs	1	A549-ACE2	MOI of 2	2 hpi	GSE184536	5	A549	ATCC (CCL-185)	USA-WA1/2020 (Cat# NR-52281)	Obtained from BEI Resources, NIAID, NIH	The NF-κB Transcriptional Footprint Is Essential for SARS-CoV-2 Replication	Journal of Virology	34523966	2021	Mock_1_rep1: GSM5592073,Mock_1_rep2: GSM5592074,Mock_1_rep3: GSM5592075,SARS-CoV-2_1_rep1: GSM5592091,SARS-CoV-2_1_rep2: GSM5592092
LS_23	Human	Lungs	3	A549-ACE2	MOI of 2	4 hpi	GSE184536	4	A549	ATCC (CCL-185)	USA-WA1/2020 (Cat# NR-52281)	Obtained from BEI Resources, NIAID, NIH	The NF-κB Transcriptional Footprint Is Essential for SARS-CoV-2 Replication	Journal of Virology	34523966	2021	Mock_1_rep1: GSM5592077,Mock_1_rep2: GSM5592078,SARS-CoV-2_1_rep1: GSM5592094,SARS-CoV-2_1_rep2: GSM5592095
LS_24	Human	Lungs	6	A549-ACE2	MOI of 2	6 hpi	GSE184536	6	A549	ATCC (CCL-185)	USA-WA1/2020 (Cat# NR-52281)	Obtained from BEI Resources, NIAID, NIH	The NF-κB Transcriptional Footprint Is Essential for SARS-CoV-2 Replication	Journal of Virology	34523966	2021	Mock_1_rep1: GSM5592079,Mock_1_rep2: GSM5592080,Mock_1_rep3: GSM5592081,SARS-CoV-2_1_rep1: GSM5592097,SARS-CoV-2_1_rep2: GSM5592098,SARS-CoV-2_1_rep3: GSM5592099
LS_25	Human	Lungs	7	A549-ACE2	MOI of 2	9 hpi	GSE184536	6	A549	ATCC (CCL-185)	USA-WA1/2020 (Cat# NR-52281)	Obtained from BEI Resources, NIAID, NIH	The NF-κB Transcriptional Footprint Is Essential for SARS-CoV-2 Replication	Journal of Virology	34523966	2021	Mock_1_rep1: GSM5592082,Mock_1_rep2: GSM5592083,Mock_1_rep3: GSM5592084,SARS-CoV-2_1_rep1: GSM5592100,SARS-CoV-2_1_rep2: GSM5592101,SARS-CoV-2_1_rep3: GSM5592102
LS_26	Human	Lungs	7	A549-ACE2	MOI of 2	12 hpi	GSE184536	5	A549	ATCC (CCL-185)	USA-WA1/2020 (Cat# NR-52281)	Obtained from BEI Resources, NIAID, NIH	The NF-κB Transcriptional Footprint Is Essential for SARS-CoV-2 Replication	Journal of Virology	34523966	2021	Mock_1_rep1: GSM5592085,Mock_1_rep2: GSM5592086,Mock_1_rep3: GSM5592087,SARS-CoV-2_1_rep1: GSM5592104,SARS-CoV-2_1_rep2: GSM5592105
LS_27	Human	Lungs	7	A549-ACE2	MOI of 2	24 hpi	GSE184536	6	A549	ATCC (CCL-185)	USA-WA1/2020 (Cat# NR-52281)	Obtained from BEI Resources, NIAID, NIH	The NF-κB Transcriptional Footprint Is Essential for SARS-CoV-2 Replication	Journal of Virology	34523966	2021	Mock_1_rep1: GSM5592088,Mock_1_rep2: GSM5592089,Mock_1_rep3: GSM5592090,SARS-CoV-2_1_rep1: GSM5592106,SARS-CoV-2_1_rep2: GSM5592107,SARS-CoV-2_1_rep3: GSM5592108
LS_28	Human	Lungs	1	Calu-3	MOI of 0.5	24 hpi	GSE166209	6	Calu-3	ATCC (HTB-55)	USA-WA1/2020	Obtained from BEI Resources, NIAID, NIH	Pharmacological activation of STING blocks SARS-CoV-2 infection	Science Immunology	34010142	2021	Mock_1_rep1: GSM5065899,Mock_1_rep2: GSM5065901,Mock_1_rep3: GSM5065903,SARS-CoV-2_1_rep1: GSM5065905,SARS-CoV-2_1_rep2: GSM5065907,SARS-CoV-2_1_rep3: GSM5065909
LS_29	Human	Lungs	5	Calu-3	MOI of 0.5	48 hpi	GSE166209	6	Calu-3	ATCC (HTB-55)	USA-WA1/2020	Obtained from BEI Resources, NIAID, NIH	Pharmacological activation of STING blocks SARS-CoV-2 infection	Science Immunology	34010142	2021	Mock_1_rep1: GSM5065900,Mock_1_rep2: GSM5065902,Mock_1_rep3: GSM5065904,SARS-CoV-2_1_rep1: GSM5065906,SARS-CoV-2_1_rep2: GSM5065908,SARS-CoV-2_1_rep3: GSM5065910
LS_30	Human	Lungs	8	Calu-3	MOI of 2	24 hpi	GSE147507	6	Calu-3	ATCC(Cat# HTB-55, RRID:CVCL_0609)	USA-WA1/2020 (Cat# NR-52281)	Obtained from BEI Resources, NIAID, NIH	Imbalanced Host Response to SARS-CoV-2 Drives Development of COVID-19	Cell	32416070	2020	Mock_1_rep1: GSM4462348,Mock_1_rep2: GSM4462349,Mock_1_rep3: GSM4462350,SARS-CoV-2_1_rep1: GSM4462351,SARS-CoV-2_1_rep2: GSM4462352,SARS-CoV-2_1_rep3: GSM4462353
LS_31	Human	Lungs	1	Calu-3	MOI of 2	0 hpi	GSE151513	6	Calu-3	ATCC (HTB-55)	SARS-CoV-2/SB3	Obtained from Laboratory of Samira Mubareka	Experimental and natural evidence of SARS-CoV-2-infection-induced activation of type I interferon responses	iScience	33937724	2021	Mock_1_rep1: GSM4579950,Mock_1_rep2: GSM4579951,Mock_1_rep3: GSM4579952,SARS-CoV-2_1_rep1: GSM4579947,SARS-CoV-2_1_rep2: GSM4579948,SARS-CoV-2_1_rep3: GSM4579949
LS_32	Human	Lungs	1	Calu-3	MOI of 2	1 hpi	GSE151513	6	Calu-3	ATCC (HTB-55)	SARS-CoV-2/SB3	Obtained from Laboratory of Samira Mubareka	Experimental and natural evidence of SARS-CoV-2-infection-induced activation of type I interferon responses	iScience	33937724	2021	Mock_1_rep1: GSM4579956,Mock_1_rep2: GSM4579957,Mock_1_rep3: GSM4579958,SARS-CoV-2_1_rep1: GSM4579953,SARS-CoV-2_1_rep2: GSM4579954,SARS-CoV-2_1_rep3: GSM4579955
LS_33	Human	Lungs	1	Calu-3	MOI of 2	2 hpi	GSE151513	6	Calu-3	ATCC (HTB-55)	SARS-CoV-2/SB3	Obtained from Laboratory of Samira Mubareka	Experimental and natural evidence of SARS-CoV-2-infection-induced activation of type I interferon responses	iScience	33937724	2021	Mock_1_rep1: GSM4579962,Mock_1_rep2: GSM4579963,Mock_1_rep3: GSM4579964,SARS-CoV-2_1_rep1: GSM4579959,SARS-CoV-2_1_rep2: GSM4579960,SARS-CoV-2_1_rep3: GSM4579961
LS_34	Human	Lungs	1	Calu-3	MOI of 2	3 hpi	GSE151513	6	Calu-3	ATCC (HTB-55)	SARS-CoV-2/SB3	Obtained from Laboratory of Samira Mubareka	Experimental and natural evidence of SARS-CoV-2-infection-induced activation of type I interferon responses	iScience	33937724	2021	Mock_1_rep1: GSM4579968,Mock_1_rep2: GSM4579969,Mock_1_rep3: GSM4579970,SARS-CoV-2_1_rep1: GSM4579965,SARS-CoV-2_1_rep2: GSM4579966,SARS-CoV-2_1_rep3: GSM4579967
LS_35	Human	Lungs	1	Calu-3	MOI of 2	6 hpi	GSE151513	6	Calu-3	ATCC (HTB-55)	SARS-CoV-2/SB3	Obtained from Laboratory of Samira Mubareka	Experimental and natural evidence of SARS-CoV-2-infection-induced activation of type I interferon responses	iScience	33937724	2021	Mock_1_rep1: GSM4579974,Mock_1_rep2: GSM4579975,Mock_1_rep3: GSM4579976,SARS-CoV-2_1_rep1: GSM4579971,SARS-CoV-2_1_rep2: GSM4579972,SARS-CoV-2_1_rep3: GSM4579973
LS_36	Human	Lungs	1	Calu-3	MOI of 2	12 hpi	GSE151513	6	Calu-3	ATCC (HTB-55)	SARS-CoV-2/SB3	Obtained from Laboratory of Samira Mubareka	Experimental and natural evidence of SARS-CoV-2-infection-induced activation of type I interferon responses	iScience	33937724	2021	Mock_1_rep1: GSM4579980,Mock_1_rep2: GSM4579981,Mock_1_rep3: GSM4579982,SARS-CoV-2_1_rep1: GSM4579977,SARS-CoV-2_1_rep2: GSM4579978,SARS-CoV-2_1_rep3: GSM4579979
LS_37	Human	Lungs	1	Calu-3	MOI of 10	0 hpi	GSE157490	8	Calu-3	KCLB (Cat# 30055)	Korea/KCDC03/2020 (NCCP no. 43326)	Obtained from Korea Disease Control and Prevention Agency (Osong, Korea)	A high-resolution temporal atlas of the SARS-CoV-2 translatome and transcriptome	Nature Communications	34433827	2021	Mock_1_rep1: GSM4796073,Mock_1_rep2: GSM4796078,Mock_1_rep3: GSM4796083,Mock_1_rep4: GSM4796088,SARS-CoV-2_1_rep1: GSM4796074,SARS-CoV-2_1_rep2: GSM4796079,SARS-CoV-2_1_rep3: GSM4796084,SARS-CoV-2_1_rep4: GSM4796089
LS_38	Human	Lungs	1	Calu-3	MOI of 10	1 hpi	GSE157490	8	Calu-3	KCLB (Cat# 30055)	Korea/KCDC03/2020 (NCCP no. 43326)	Obtained from Korea Disease Control and Prevention Agency (Osong, Korea)	A high-resolution temporal atlas of the SARS-CoV-2 translatome and transcriptome	Nature Communications	34433827	2021	Mock_1_rep1: GSM4796073,Mock_1_rep2: GSM4796078,Mock_1_rep3: GSM4796083,Mock_1_rep4: GSM4796088,SARS-CoV-2_1_rep1: GSM4796075,SARS-CoV-2_1_rep2: GSM4796080,SARS-CoV-2_1_rep3: GSM4796085,SARS-CoV-2_1_rep4: GSM4796090
LS_39	Human	Lungs	1	Calu-3	MOI of 10	2 hpi	GSE157490	8	Calu-3	KCLB (Cat# 30055)	Korea/KCDC03/2020 (NCCP no. 43326)	Obtained from Korea Disease Control and Prevention Agency (Osong, Korea)	A high-resolution temporal atlas of the SARS-CoV-2 translatome and transcriptome	Nature Communications	34433827	2021	Mock_1_rep1: GSM4796073,Mock_1_rep2: GSM4796078,Mock_1_rep3: GSM4796083,Mock_1_rep4: GSM4796088,SARS-CoV-2_1_rep1: GSM4796076,SARS-CoV-2_1_rep2: GSM4796081,SARS-CoV-2_1_rep3: GSM4796086,SARS-CoV-2_1_rep4: GSM4796091
LS_40	Human	Lungs	5	Calu-3	MOI of 10	4 hpi	GSE157490	8	Calu-3	KCLB (Cat# 30055)	Korea/KCDC03/2020 (NCCP no. 43326)	Obtained from Korea Disease Control and Prevention Agency (Osong, Korea)	A high-resolution temporal atlas of the SARS-CoV-2 translatome and transcriptome	Nature Communications	34433827	2021	Mock_1_rep1: GSM4796073,Mock_1_rep2: GSM4796078,Mock_1_rep3: GSM4796083,Mock_1_rep4: GSM4796088,SARS-CoV-2_1_rep1: GSM4796077,SARS-CoV-2_1_rep2: GSM4796082,SARS-CoV-2_1_rep3: GSM4796087,SARS-CoV-2_1_rep4: GSM4796092
LS_41	Human	Lungs	6	Calu-3	MOI of 10	12 hpi	GSE157490	8	Calu-3	KCLB (Cat# 30055)	Korea/KCDC03/2020 (NCCP no. 43326)	Obtained from Korea Disease Control and Prevention Agency (Osong, Korea)	A high-resolution temporal atlas of the SARS-CoV-2 translatome and transcriptome	Nature Communications	34433827	2021	Mock_1_rep1: GSM4796073,Mock_1_rep2: GSM4796078,Mock_1_rep3: GSM4796083,Mock_1_rep4: GSM4796088,SARS-CoV-2_1_rep1: GSM4796120,SARS-CoV-2_1_rep2: GSM4796124,SARS-CoV-2_1_rep3: GSM4796128,SARS-CoV-2_1_rep4: GSM4796132
LS_42	Human	Lungs	6	Calu-3	MOI of 10	16 hpi	GSE157490	8	Calu-3	KCLB (Cat# 30055)	Korea/KCDC03/2020 (NCCP no. 43326)	Obtained from Korea Disease Control and Prevention Agency (Osong, Korea)	A high-resolution temporal atlas of the SARS-CoV-2 translatome and transcriptome	Nature Communications	34433827	2021	Mock_1_rep1: GSM4796073,Mock_1_rep2: GSM4796078,Mock_1_rep3: GSM4796083,Mock_1_rep4: GSM4796088,SARS-CoV-2_1_rep1: GSM4796121,SARS-CoV-2_1_rep2: GSM4796125,SARS-CoV-2_1_rep3: GSM4796129,SARS-CoV-2_1_rep4: GSM4796133
LS_43	Human	Lungs	6	Calu-3	MOI of 10	24 hpi	GSE157490	8	Calu-3	KCLB (Cat# 30055)	Korea/KCDC03/2020 (NCCP no. 43326)	Obtained from Korea Disease Control and Prevention Agency (Osong, Korea)	A high-resolution temporal atlas of the SARS-CoV-2 translatome and transcriptome	Nature Communications	34433827	2021	Mock_1_rep1: GSM4796073,Mock_1_rep2: GSM4796078,Mock_1_rep3: GSM4796083,Mock_1_rep4: GSM4796088,SARS-CoV-2_1_rep1: GSM4796122,SARS-CoV-2_1_rep2: GSM4796126,SARS-CoV-2_1_rep3: GSM4796130,SARS-CoV-2_1_rep4: GSM4796134
LS_44	Human	Lungs	7	Calu-3	MOI of 10	36 hpi	GSE157490	8	Calu-3	KCLB (Cat# 30055)	Korea/KCDC03/2020 (NCCP no. 43326)	Obtained from Korea Disease Control and Prevention Agency (Osong, Korea)	A high-resolution temporal atlas of the SARS-CoV-2 translatome and transcriptome	Nature Communications	34433827	2021	Mock_1_rep1: GSM4796073,Mock_1_rep2: GSM4796078,Mock_1_rep3: GSM4796083,Mock_1_rep4: GSM4796088,SARS-CoV-2_1_rep1: GSM4796123,SARS-CoV-2_1_rep2: GSM4796127,SARS-CoV-2_1_rep3: GSM4796131,SARS-CoV-2_1_rep4: GSM4796135
LS_45	Human	Lungs	4	H522	MOI of 0.015	4 hpi	GSE163547	4	H522	ATCC (CRL-5810)	USA_WA1/2020 (GenBank: MN985325)	Provided by CDC’s principal investigator Natalie Thornburg	Systematic analysis of SARS-CoV-2 infection of an ACE2-negative human airway cell	Cell Reports	34214467	2021	Mock_1_rep1: GSM4981385,Mock_1_rep2: GSM4981409,SARS-CoV-2_1_rep1: GSM4981386,SARS-CoV-2_1_rep2: GSM4981410
LS_46	Human	Lungs	6	H522	MOI of 0.015	24 hpi	GSE163547	4	H522	ATCC (CRL-5810)	USA_WA1/2020 (GenBank: MN985325)	Provided by CDC’s principal investigator Natalie Thornburg	Systematic analysis of SARS-CoV-2 infection of an ACE2-negative human airway cell	Cell Reports	34214467	2021	Mock_1_rep1: GSM4981385,Mock_1_rep2: GSM4981409,SARS-CoV-2_1_rep1: GSM4981387,SARS-CoV-2_1_rep2: GSM4981411
LS_47	Human	Lungs	5	H522	MOI of 0.015	48 hpi	GSE163547	4	H522	ATCC (CRL-5810)	USA_WA1/2020 (GenBank: MN985325)	Provided by CDC’s principal investigator Natalie Thornburg	Systematic analysis of SARS-CoV-2 infection of an ACE2-negative human airway cell	Cell Reports	34214467	2021	Mock_1_rep1: GSM4981385,Mock_1_rep2: GSM4981409,SARS-CoV-2_1_rep1: GSM4981388,SARS-CoV-2_1_rep2: GSM4981412
LS_48	Human	Lungs	5	H522	MOI of 0.015	72 hpi	GSE163547	4	H522	ATCC (CRL-5810)	USA_WA1/2020 (GenBank: MN985325)	Provided by CDC’s principal investigator Natalie Thornburg	Systematic analysis of SARS-CoV-2 infection of an ACE2-negative human airway cell	Cell Reports	34214467	2021	Mock_1_rep1: GSM4981385,Mock_1_rep2: GSM4981409,SARS-CoV-2_1_rep1: GSM4981389,SARS-CoV-2_1_rep2: GSM4981413
LS_49	Human	Lungs	6	H522	MOI of 0.015	96 hpi	GSE163547	4	H522	ATCC (CRL-5810)	USA_WA1/2020 (GenBank: MN985325)	Provided by CDC’s principal investigator Natalie Thornburg	Systematic analysis of SARS-CoV-2 infection of an ACE2-negative human airway cell	Cell Reports	34214467	2021	Mock_1_rep1: GSM4981385,Mock_1_rep2: GSM4981409,SARS-CoV-2_1_rep1: GSM4981390,SARS-CoV-2_1_rep2: GSM4981414
LS_50	Human	Lungs	3	H522	MOI of 0.06	4 hpi	GSE163547	4	H522	ATCC (CRL-5810)	USA_WA1/2020 (GenBank: MN985325)	Provided by CDC’s principal investigator Natalie Thornburg	Systematic analysis of SARS-CoV-2 infection of an ACE2-negative human airway cell	Cell Reports	34214467	2021	Mock_1_rep1: GSM4981391,Mock_1_rep2: GSM4981415,SARS-CoV-2_1_rep1: GSM4981392,SARS-CoV-2_1_rep2: GSM4981416
LS_51	Human	Lungs	6	H522	MOI of 0.06	24 hpi	GSE163547	4	H522	ATCC (CRL-5810)	USA_WA1/2020 (GenBank: MN985325)	Provided by CDC’s principal investigator Natalie Thornburg	Systematic analysis of SARS-CoV-2 infection of an ACE2-negative human airway cell	Cell Reports	34214467	2021	Mock_1_rep1: GSM4981391,Mock_1_rep2: GSM4981415,SARS-CoV-2_1_rep1: GSM4981393,SARS-CoV-2_1_rep2: GSM4981417
LS_52	Human	Lungs	6	H522	MOI of 0.06	48 hpi	GSE163547	4	H522	ATCC (CRL-5810)	USA_WA1/2020 (GenBank: MN985325)	Provided by CDC’s principal investigator Natalie Thornburg	Systematic analysis of SARS-CoV-2 infection of an ACE2-negative human airway cell	Cell Reports	34214467	2021	Mock_1_rep1: GSM4981391,Mock_1_rep2: GSM4981415,SARS-CoV-2_1_rep1: GSM4981394,SARS-CoV-2_1_rep2: GSM4981418
LS_53	Human	Lungs	6	H522	MOI of 0.06	72 hpi	GSE163547	4	H522	ATCC (CRL-5810)	USA_WA1/2020 (GenBank: MN985325)	Provided by CDC’s principal investigator Natalie Thornburg	Systematic analysis of SARS-CoV-2 infection of an ACE2-negative human airway cell	Cell Reports	34214467	2021	Mock_1_rep1: GSM4981391,Mock_1_rep2: GSM4981415,SARS-CoV-2_1_rep1: GSM4981395,SARS-CoV-2_1_rep2: GSM4981419
LS_54	Human	Lungs	7	H522	MOI of 0.06	96 hpi	GSE163547	4	H522	ATCC (CRL-5810)	USA_WA1/2020 (GenBank: MN985325)	Provided by CDC’s principal investigator Natalie Thornburg	Systematic analysis of SARS-CoV-2 infection of an ACE2-negative human airway cell	Cell Reports	34214467	2021	Mock_1_rep1: GSM4981391,Mock_1_rep2: GSM4981415,SARS-CoV-2_1_rep1: GSM4981396,SARS-CoV-2_1_rep2: GSM4981420
LS_55	Human	Lungs	2	H522	MOI of 0.25	4 hpi	GSE163547	4	H522	ATCC (CRL-5810)	USA_WA1/2020 (GenBank: MN985325)	Provided by CDC’s principal investigator Natalie Thornburg	Systematic analysis of SARS-CoV-2 infection of an ACE2-negative human airway cell	Cell Reports	34214467	2021	Mock_1_rep1: GSM4981397,Mock_1_rep2: GSM4981421,SARS-CoV-2_1_rep1: GSM4981398,SARS-CoV-2_1_rep2: GSM4981422
LS_56	Human	Lungs	1	H522	MOI of 0.25	24 hpi	GSE163547	4	H522	ATCC (CRL-5810)	USA_WA1/2020 (GenBank: MN985325)	Provided by CDC’s principal investigator Natalie Thornburg	Systematic analysis of SARS-CoV-2 infection of an ACE2-negative human airway cell	Cell Reports	34214467	2021	Mock_1_rep1: GSM4981397,Mock_1_rep2: GSM4981421,SARS-CoV-2_1_rep1: GSM4981399,SARS-CoV-2_1_rep2: GSM4981423
LS_57	Human	Lungs	4	H522	MOI of 0.25	48 hpi	GSE163547	4	H522	ATCC (CRL-5810)	USA_WA1/2020 (GenBank: MN985325)	Provided by CDC’s principal investigator Natalie Thornburg	Systematic analysis of SARS-CoV-2 infection of an ACE2-negative human airway cell	Cell Reports	34214467	2021	Mock_1_rep1: GSM4981397,Mock_1_rep2: GSM4981421,SARS-CoV-2_1_rep1: GSM4981400,SARS-CoV-2_1_rep2: GSM4981424
LS_58	Human	Lungs	6	H522	MOI of 0.25	72 hpi	GSE163547	4	H522	ATCC (CRL-5810)	USA_WA1/2020 (GenBank: MN985325)	Provided by CDC’s principal investigator Natalie Thornburg	Systematic analysis of SARS-CoV-2 infection of an ACE2-negative human airway cell	Cell Reports	34214467	2021	Mock_1_rep1: GSM4981397,Mock_1_rep2: GSM4981421,SARS-CoV-2_1_rep1: GSM4981401,SARS-CoV-2_1_rep2: GSM4981425
LS_59	Human	Lungs	6	H522	MOI of 0.25	96 hpi	GSE163547	4	H522	ATCC (CRL-5810)	USA_WA1/2020 (GenBank: MN985325)	Provided by CDC’s principal investigator Natalie Thornburg	Systematic analysis of SARS-CoV-2 infection of an ACE2-negative human airway cell	Cell Reports	34214467	2021	Mock_1_rep1: GSM4981397,Mock_1_rep2: GSM4981421,SARS-CoV-2_1_rep1: GSM4981402,SARS-CoV-2_1_rep2: GSM4981426
LS_60	Human	Lungs	3	H522	MOI of 1	4 hpi	GSE163547	4	H522	ATCC (CRL-5810)	USA_WA1/2020 (GenBank: MN985325)	Provided by CDC’s principal investigator Natalie Thornburg	Systematic analysis of SARS-CoV-2 infection of an ACE2-negative human airway cell	Cell Reports	34214467	2021	Mock_1_rep1: GSM4981403,Mock_1_rep2: GSM4981427,SARS-CoV-2_1_rep1: GSM4981404,SARS-CoV-2_1_rep2: GSM4981428
LS_61	Human	Lungs	3	H522	MOI of 1	24 hpi	GSE163547	4	H522	ATCC (CRL-5810)	USA_WA1/2020 (GenBank: MN985325)	Provided by CDC’s principal investigator Natalie Thornburg	Systematic analysis of SARS-CoV-2 infection of an ACE2-negative human airway cell	Cell Reports	34214467	2021	Mock_1_rep1: GSM4981403,Mock_1_rep2: GSM4981427,SARS-CoV-2_1_rep1: GSM4981405,SARS-CoV-2_1_rep2: GSM4981429
LS_62	Human	Lungs	5	H522	MOI of 1	48 hpi	GSE163547	4	H522	ATCC (CRL-5810)	USA_WA1/2020 (GenBank: MN985325)	Provided by CDC’s principal investigator Natalie Thornburg	Systematic analysis of SARS-CoV-2 infection of an ACE2-negative human airway cell	Cell Reports	34214467	2021	Mock_1_rep1: GSM4981403,Mock_1_rep2: GSM4981427,SARS-CoV-2_1_rep1: GSM4981406,SARS-CoV-2_1_rep2: GSM4981430
LS_63	Human	Lungs	5	H522	MOI of 1	72 hpi	GSE163547	4	H522	ATCC (CRL-5810)	USA_WA1/2020 (GenBank: MN985325)	Provided by CDC’s principal investigator Natalie Thornburg	Systematic analysis of SARS-CoV-2 infection of an ACE2-negative human airway cell	Cell Reports	34214467	2021	Mock_1_rep1: GSM4981403,Mock_1_rep2: GSM4981427,SARS-CoV-2_1_rep1: GSM4981407,SARS-CoV-2_1_rep2: GSM4981431
LS_64	Human	Lungs	6	H522	MOI of 1	96 hpi	GSE163547	4	H522	ATCC (CRL-5810)	USA_WA1/2020 (GenBank: MN985325)	Provided by CDC’s principal investigator Natalie Thornburg	Systematic analysis of SARS-CoV-2 infection of an ACE2-negative human airway cell	Cell Reports	34214467	2021	Mock_1_rep1: GSM4981403,Mock_1_rep2: GSM4981427,SARS-CoV-2_1_rep1: GSM4981408,SARS-CoV-2_1_rep2: GSM4981432
LS_65	Human	Lungs	7	Calu-3	NA	NA	GSE187420	6	Calu-3	NA	NA	NA	NA	NA	NA	NA	Mock_1_rep1: GSM5668291,Mock_1_rep2: GSM5668292,Mock_1_rep3: GSM5668293,SARS-CoV-2_1_rep1: GSM5668294,SARS-CoV-2_1_rep2: GSM5668295,SARS-CoV-2_1_rep3: GSM5668296
NL_1	Human	Nasal Cavity	3	Nasal turbinate tissues	2E5 TCID50/well	24 hpi	GSE163959	4	Nasal turbinate tissues	Obtained from consenting patients undergoing turbinectomy procedures	USA-WA1/2020 (Cat# NR-52281)	Obtained from BEI Resources, NIAID, NIH	Human Nasal and Lung Tissues Infected Ex Vivo with SARS-CoV-2 Provide Insights into Differential Tissue-Specific and Virus-Specific Innate Immune Responses in the Upper and Lower Respiratory Tract	Journal of Virology	33893170	2021	Mock_1_rep1: GSM4991245,Mock_1_rep2: GSM4991246,SARS-CoV-2_1_rep1: GSM4991257,SARS-CoV-2_1_rep2: GSM4991258
NL_2	Human	Nasal Cavity	3	Nasal turbinate tissues	2E5 TCID50/well	24 hpi	GSE163959	4	Nasal turbinate tissues	Obtained from consenting patients undergoing turbinectomy procedures	USA-WA1/2020 (Cat# NR-52281)	Obtained from BEI Resources, NIAID, NIH	Human Nasal and Lung Tissues Infected Ex Vivo with SARS-CoV-2 Provide Insights into Differential Tissue-Specific and Virus-Specific Innate Immune Responses in the Upper and Lower Respiratory Tract	Journal of Virology	33893170	2021	Mock_1_rep1: GSM4991247,Mock_1_rep2: GSM4991248,SARS-CoV-2_1_rep1: GSM4991259,SARS-CoV-2_1_rep2: GSM4991260
NL_3	Human	Nasal Cavity	4	Nasal turbinate tissues	2E5 TCID50/well	24 hpi	GSE163959	4	Nasal turbinate tissues	Obtained from consenting patients undergoing turbinectomy procedures	USA-WA1/2020 (Cat# NR-52281)	Obtained from BEI Resources, NIAID, NIH	Human Nasal and Lung Tissues Infected Ex Vivo with SARS-CoV-2 Provide Insights into Differential Tissue-Specific and Virus-Specific Innate Immune Responses in the Upper and Lower Respiratory Tract	Journal of Virology	33893170	2021	Mock_1_rep1: GSM4991249,Mock_1_rep2: GSM4991250,SARS-CoV-2_1_rep1: GSM4991261,SARS-CoV-2_1_rep2: GSM4991262
NS_1	Human	Nerves	1	Peripheral neurons	NA	NA	GSE161281	4	hESCs	NA	NA	NA	NA	NA	NA	NA	Mock_1_rep1: GSM4904278,Mock_1_rep2: GSM4904280,SARS-CoV-2_1_rep1: GSM4904279,SARS-CoV-2_1_rep2: GSM4904281
PS_1	Human	Pancreas	1	Pancreatic endocrine cells	MOI of 0.01	24 hpi	GSE151803	6	hESCs (MEL-1 line)	hESCs (MEL-1 line) obtained from University of Queensland: 0139	USA-WA1/2020 (Cat# NR-52281)	Obtained from BEI Resources, NIAID, NIH	A Human Pluripotent Stem Cell-based Platform to Study SARS-CoV-2 Tropism and Model Virus Infection in Human Cells and Organoids	Cell Stem Cell	32579880	2020	Mock_1_rep1: GSM4591159,Mock_1_rep2: GSM4591160,Mock_1_rep3: GSM4591161,SARS-CoV-2_1_rep1: GSM4591162,SARS-CoV-2_1_rep2: GSM4591163,SARS-CoV-2_1_rep3: GSM4591164
PS_2	Human	Pancreas	1	Pancreatic cells	MOI of 0.1	24 hpi	GSE165890	6	hiPSCs (CS0007iCTR-n7 line)	hiPSCs (CS0007iCTR-n7) obtained from Cedars-Sinai Medical Cente	USA-WA1/2020	Obtained from BEI Resources, NIAID, NIH	Deleterious Effects of SARS-CoV-2 Infection on Human Pancreatic Cells	Front Cell Infect Microbiol	34282405	2021	Mock_1_rep1: GSM5057370,Mock_1_rep2: GSM5057371,Mock_1_rep3: GSM5057372,SARS-CoV-2_1_rep1: GSM5057373,SARS-CoV-2_1_rep2: GSM5057374,SARS-CoV-2_1_rep3: GSM5057375
PS_3	Human	Pancreas	1	Pancreatic cells	MOI of 0.1	72 hpi	GSE165890	6	hiPSCs (CS0007iCTR-n7 line)	hiPSCs (CS0007iCTR-n7) obtained from Cedars-Sinai Medical Cente	USA-WA1/2020	Obtained from BEI Resources, NIAID, NIH	Deleterious Effects of SARS-CoV-2 Infection on Human Pancreatic Cells	Front Cell Infect Microbiol	34282405	2021	Mock_1_rep1: GSM5057376,Mock_1_rep2: GSM5057377,Mock_1_rep3: GSM5057378,SARS-CoV-2_1_rep1: GSM5057379,SARS-CoV-2_1_rep2: GSM5057380,SARS-CoV-2_1_rep3: GSM5057381
PS_4	Human	Pancreas	1	Pancreatic cells	MOI of 2.5	120 hpi	GSE159717	4	Donor organs	Isolated from human donor	Netherlands/01/ NL/2020 (catalogue no. 010V-03903)	Obtained from the European Virus Archive global	SARS-CoV-2 infects and replicates in cells of the human endocrine and exocrine pancreas	nature metabolism	33536639	2021	Mock_1_rep1: GSM4838433,Mock_1_rep2: GSM4838436,SARS-CoV-2_1_rep1: GSM4838435,SARS-CoV-2_1_rep2: GSM4838438
SI_1	Human	Small Intestine	2	Small intestinal organoids	MOI of 0.4	24 hpi	GSE159201	6	iPSCs (BU1CG line)	iPSCs (BU1CG line) obtained from healthy individuals	USA-WA1/2020	Obtained from CDC’s principal investigator Natalie Thornburg and the World Reference Center for Emerging Viruses and Arboviruses [WRCEVA])	Human Pluripotent Stem Cell-Derived Intestinal Organoids Model SARS-CoV-2 Infection Revealing a Common Epithelial Inflammatory Response	Stem Cell Reports	33852884	2021	Mock_1_rep1: GSM4822521,Mock_1_rep2: GSM4822522,Mock_1_rep3: GSM4822523,SARS-CoV-2_1_rep1: GSM4822524,SARS-CoV-2_1_rep2: GSM4822525,SARS-CoV-2_1_rep3: GSM4822526
SI_2	Human	Small Intestine	4	Small intestinal organoids	MOI of 0.4	96 hpi	GSE159201	6	iPSCs (BU1CG line)	iPSCs (BU1CG line) obtained from healthy individuals	USA-WA1/2020	Obtained from CDC’s principal investigator Natalie Thornburg and the World Reference Center for Emerging Viruses and Arboviruses [WRCEVA])	Human Pluripotent Stem Cell-Derived Intestinal Organoids Model SARS-CoV-2 Infection Revealing a Common Epithelial Inflammatory Response	Stem Cell Reports	33852884	2021	Mock_1_rep1: GSM4822527,Mock_1_rep2: GSM4822528,Mock_1_rep3: GSM4822529,SARS-CoV-2_1_rep1: GSM4822530,SARS-CoV-2_1_rep2: GSM4822531,SARS-CoV-2_1_rep3: GSM4822532
SI_3	Human	Small Intestine	2	Small intestinal organoids	MOI of 1	24 hpi	GSE149312	4	Primary gut epithelial stem cells	Obtained from the UMC Utrecht with informed consent of the patient	From patient	Obtained from a clinical case in Germany, diagnosed after returning from China	SARS-CoV-2 productively infects human gut enterocytes	Science	32358202	2020	Mock_1_rep1: GSM4499449,Mock_1_rep2: GSM4499451,SARS-CoV-2_1_rep1: GSM4499454,SARS-CoV-2_1_rep2: GSM4499456
SI_4	Human	Small Intestine	1	Small intestinal organoids	MOI of 1	60 hpi	GSE149312	4	Primary gut epithelial stem cells	Obtained from the UMC Utrecht with informed consent of the patient	From patient	Obtained from a clinical case in Germany, diagnosed after returning from China	SARS-CoV-2 productively infects human gut enterocytes	Science	32358202	2020	Mock_1_rep1: GSM4499449,Mock_1_rep2: GSM4499451,SARS-CoV-2_1_rep1: GSM4499458,SARS-CoV-2_1_rep2: GSM4499460
SI_5	Human	Small Intestine	2	Small intestinal organoids	MOI of 1	24 hpi	GSE149312	4	Primary gut epithelial stem cells	Obtained from the UMC Utrecht with informed consent of the patient	From patient	Obtained from a clinical case in Germany, diagnosed after returning from China	SARS-CoV-2 productively infects human gut enterocytes	Science	32358202	2020	Mock_1_rep1: GSM4499463,Mock_1_rep2: GSM4499465,SARS-CoV-2_1_rep1: GSM4499477,SARS-CoV-2_1_rep2: GSM4499479
SI_6	Human	Small Intestine	3	Small intestinal organoids	MOI of 1	60 hpi	GSE149312	4	Primary gut epithelial stem cells	Obtained from the UMC Utrecht with informed consent of the patient	From patient	Obtained from a clinical case in Germany, diagnosed after returning from China	SARS-CoV-2 productively infects human gut enterocytes	Science	32358202	2020	Mock_1_rep1: GSM4499463,Mock_1_rep2: GSM4499465,SARS-CoV-2_1_rep1: GSM4499482,SARS-CoV-2_1_rep2: GSM4499484
SH_1	Human	Stomach	5	Gastric organoids	MOI of 1	NA	GSE153684	6	Gastric stem cells	Obtained from termination of pregnancy from 11 post conception week	From patient	Obtained from a 14-year-old boy during routine diagnostic activities conducted at the University Hospital of Padua (Italy)	SARS-CoV-2 infection and replication in human gastric organoids	Nature Communications	34785679	2021	Mock_1_rep1: GSM4649172,Mock_1_rep2: GSM4649173,Mock_1_rep3: GSM4649174,SARS-CoV-2_1_rep1: GSM4649163,SARS-CoV-2_1_rep2: GSM4649164,SARS-CoV-2_1_rep3: GSM4649165
SH_2	Human	Stomach	3	Gastric organoids	MOI of 1	NA	GSE153684	6	Gastric stem cells	Obtained from termination of pregnancy from 20 post conception week	From patient	Obtained from a 15-year-old boy during routine diagnostic activities conducted at the University Hospital of Padua (Italy)	SARS-CoV-2 infection and replication in human gastric organoids	Nature Communications	34785679	2021	Mock_1_rep1: GSM4649175,Mock_1_rep2: GSM4649176,Mock_1_rep3: GSM4649177,SARS-CoV-2_1_rep1: GSM4649166,SARS-CoV-2_1_rep2: GSM4649167,SARS-CoV-2_1_rep3: GSM4649168
SH_3	Human	Stomach	2	Gastric organoids	MOI of 1	NA	GSE153684	6	Gastric stem cells	Obtained Human pediatric gastric surgical biopsies from 11 years-old	From patient	Obtained from a 16-year-old boy during routine diagnostic activities conducted at the University Hospital of Padua (Italy)	SARS-CoV-2 infection and replication in human gastric organoids	Nature Communications	34785679	2021	Mock_1_rep1: GSM4649169,Mock_1_rep2: GSM4649170,Mock_1_rep3: GSM4649171,SARS-CoV-2_1_rep1: GSM4649160,SARS-CoV-2_1_rep2: GSM4649161,SARS-CoV-2_1_rep3: GSM4649162
OR_1	Human	Other cells	6	hiPSCs	MOI of 0.006	48 hpi	GSE156754	4	hiPSCs (WTC line)	hiPSCs (WTC line)	USA-WA1/2020	Obtained from BEI Resources, NIAID, NIH	SARS-CoV-2 infection of human iPSC-derived cardiac cells reflects cytopathic features in hearts of patients with COVID-19	Science Translational Medicine	33723017	2021	Mock_1_rep1: GSM4743523,Mock_1_rep2: GSM4743524,SARS-CoV-2_1_rep1: GSM4743525,SARS-CoV-2_1_rep2: GSM4743526
OR_2	Human	Other cells	1	hiPSCs-ACE2	2E3 TCID50/well	72 hpi	GSE166990	6	hiPSs (1383D6 line)	hiPSs (1383D6 line)	/Hu/DP/Kng/19-027 (GenBank: LC528233.1)	Isolated from a COVID-19 patient	Modeling SARS-CoV-2 infection and its individual differences with ACE2-expressing human iPS cells	iScience	33880436	2021	Mock_1_rep1: GSM5090422,Mock_1_rep2: GSM5090423,Mock_1_rep3: GSM5090424,SARS-CoV-2_1_rep1: GSM5090425,SARS-CoV-2_1_rep2: GSM5090426,SARS-CoV-2_1_rep3: GSM5090427
OR_3	Human	Other cells	6	Macrophages	MOI of 0.1	24 hpi	GSE151879	6	hESCs (H1 line)	hESCs (H1 line)	USA-WA1/2020 (Cat# NR-52281)	Obtained from BEI Resources, NIAID, NIH	SARS-CoV-2 Infected Cardiomyocytes Recruit Monocytes by Secreting CCL2	Research Square	33236003	2020	Mock_1_rep1: GSM4592638,Mock_1_rep2: GSM4592639,Mock_1_rep3: GSM4592640,SARS-CoV-2_1_rep1: GSM4592641,SARS-CoV-2_1_rep2: GSM4592642,SARS-CoV-2_1_rep3: GSM4592643
