# Supplementary material for: COVIDanno, COVID-19 annotation in human
Source: Front Microbiol. 2023 Jul 11;14:1129103. doi: 10.3389/fmicb.2023.1129103 (PMC10366449; doi:10.3389/fmicb.2023.1129103)
Supplement: Supplementary file 2 [file Table_2.XLSX]

## Sheet: gene_summary_download_4935
index	ensembl_id	gene_symbol	gene_name	alias_symbol	entrez_id	hgnc_id	uniprot_ids	chromosome	gene_version	gene_source	gene_biotype
1	ENSG00000000005	TNMD	tenomodulin	TEM,CHM1L,BRICD4	64102	HGNC:17757	Q9H2S6	X	6	ensembl_havana	protein_coding
2	ENSG00000000938	FGR	FGR proto-oncogene, Src family tyrosine kinase	SRC2,c-fgr,c-src2,p55-Fgr,p58-Fgr,p55c-fgr,p58c-fgr	2268	HGNC:3697	P09769	1	13	ensembl_havana	protein_coding
3	ENSG00000000971	CFH	complement factor H	HUS|FHL1|ARMS1|ARMD4	3075	HGNC:4883	P08603	1	16	ensembl_havana	protein_coding
4	ENSG00000001084	GCLC	glutamate-cysteine ligase catalytic subunit	GCL,GCS,GLCL,GLCLC	2729	HGNC:4311	P48506	6	13	ensembl_havana	protein_coding
5	ENSG00000002079	MYH16	myosin heavy chain 16 pseudogene	MYH5,MHC20,MYH16P	84176	HGNC:31038	Q9H6N6	7	14	havana	transcribed_unitary_pseudogene
6	ENSG00000002549	LAP3	leucine aminopeptidase 3	LAP,PEPS,LAPEP,HEL-S-106	51056	HGNC:18449	P28838	4	13	ensembl_havana	protein_coding
7	ENSG00000002587	HS3ST1	heparan sulfate-glucosamine 3-sulfotransferase 1	3OST,3OST1	9957	HGNC:5194	O14792	4	10	ensembl_havana	protein_coding
8	ENSG00000002745	WNT16	Wnt family member 16		51384	HGNC:16267	Q9UBV4	7	13	ensembl_havana	protein_coding
9	ENSG00000002834	LASP1	LIM and SH3 protein 1	MLN50,Lasp-1	3927	HGNC:6513	Q14847	17	18	ensembl_havana	protein_coding
10	ENSG00000003137	CYP26B1	cytochrome P450 family 26 subfamily B member 1	RHFCA,CYP26A2,P450RAI2,P450RAI-2	56603	HGNC:20581	Q9NR63	2	9	ensembl_havana	protein_coding
11	ENSG00000003989	SLC7A2	solute carrier family 7 member 2	CAT2,ATRC2,HCAT2	6542	HGNC:11060	P52569	8	18	ensembl_havana	protein_coding
12	ENSG00000004399	PLXND1	plexin D1	PLEXD1	23129	HGNC:9107	Q9Y4D7	3	13	ensembl_havana	protein_coding
13	ENSG00000004468	CD38	CD38 molecule	ADPRC1,ADPRC 1	952	HGNC:1667	P28907	4	13	ensembl_havana	protein_coding
14	ENSG00000004779	NDUFAB1	NADH:ubiquinone oxidoreductase subunit AB1	ACP,ACP1,SDAP,FASN2A	4706	HGNC:7694	O14561	16	10	ensembl_havana	protein_coding
15	ENSG00000004799	PDK4	pyruvate dehydrogenase kinase 4		5166	HGNC:8812	Q16654	7	8	ensembl_havana	protein_coding
16	ENSG00000004838	ZMYND10	zinc finger MYND-type containing 10	BLU,FLU,CILD22,DNAAF7	51364	HGNC:19412	O75800	3	14	ensembl_havana	protein_coding
17	ENSG00000004939	SLC4A1	solute carrier family 4 member 1 (Diego blood group)	DI,FR,SW,WD,WR,AE1,CHC,SAO,WD1,BND3,EPB3,SPH4,CD233,EMPB3,RTA1A	6521	HGNC:11027	P02730	17	15	ensembl_havana	protein_coding
18	ENSG00000004948	CALCR	calcitonin receptor	CRT,CTR,CT-R,CTR1	799	HGNC:1440	P30988	7	16	ensembl_havana	protein_coding
19	ENSG00000005020	SKAP2	src kinase associated phosphoprotein 2	PRAP,RA70,SAPS,SCAP2,SKAP55R,SKAP-HOM	8935	HGNC:15687	O75563	7	13	ensembl_havana	protein_coding
20	ENSG00000005249	PRKAR2B	protein kinase cAMP-dependent type II regulatory subunit beta	PRKAR2,RII-BETA	5577	HGNC:9392	P31323	7	13	ensembl_havana	protein_coding
21	ENSG00000005448	WDR54	WD repeat domain 54		84058	HGNC:25770	Q9H977	2	17	ensembl_havana	protein_coding
22	ENSG00000005469	CROT	carnitine O-octanoyltransferase	COT	54677	HGNC:2366	Q9UKG9	7	12	ensembl_havana	protein_coding
23	ENSG00000005483	KMT2E	lysine methyltransferase 2E (inactive)	MLL5,NKp44L,ODLURO,SETD5B,HDCMC04P	55904	HGNC:18541	Q8IZD2	7	21	ensembl_havana	protein_coding
24	ENSG00000005513	SOX8	SRY-box transcription factor 8		30812	HGNC:11203	P57073	16	10	ensembl_havana	protein_coding
25	ENSG00000005844	ITGAL	integrin subunit alpha L	CD11A,LFA-1,LFA1A	3683	HGNC:6148	P20701	16	19	ensembl_havana	protein_coding
26	ENSG00000005882	PDK2	pyruvate dehydrogenase kinase 2	PDHK2,PDKII	5164	HGNC:8810	Q15119	17	12	ensembl_havana	protein_coding
27	ENSG00000006015	REX1BD	required for excision 1-B domain containing	C19orf60	55049	HGNC:26098	Q96EN9	19	18	ensembl_havana	protein_coding
28	ENSG00000006016	CRLF1	cytokine receptor like factor 1	CLF,NR6,CISS,CISS1,CLF-1,zcytor5	9244	HGNC:2364	O75462	19	11	ensembl_havana	protein_coding
29	ENSG00000006062	MAP3K14	mitogen-activated protein kinase kinase kinase 14	HS,NIK,HSNIK,FTDCR1B	9020	HGNC:6853	Q99558	17	18	ensembl_havana	protein_coding
30	ENSG00000006071	ABCC8	ATP binding cassette subfamily C member 8	HI,SUR,HHF1,MRP8,PHHI,SUR1,ABC36,HRINS,PNDM3,TNDM2,SUR1delta2	6833	HGNC:59	Q09428	11	15	ensembl_havana	protein_coding
31	ENSG00000006210	CX3CL1	C-X3-C motif chemokine ligand 1	NTN,NTT,CXC3,CXC3C,SCYD1,ABCD-3,C3Xkine,fractalkine,neurotactin	6376	HGNC:10647	P78423	16	7	ensembl_havana	protein_coding
32	ENSG00000006282	SPATA20	spermatogenesis associated 20	SSP411,Tisp78,HEL-S-98	64847	HGNC:26125	Q8TB22	17	21	ensembl_havana	protein_coding
33	ENSG00000006283	CACNA1G	calcium voltage-gated channel subunit alpha1 G	NBR13,SCA42,Cav3.1,SCA42ND,Ca(V)T.1	8913	HGNC:1394	O43497	17	18	ensembl_havana	protein_coding
34	ENSG00000006327	TNFRSF12A	TNF receptor superfamily member 12A	FN14,CD266,TWEAKR	51330	HGNC:18152	Q9NP84	16	14	ensembl_havana	protein_coding
35	ENSG00000006459	KDM7A	lysine demethylase 7A	JHDM1D	80853	HGNC:22224	Q6ZMT4	7	11	ensembl_havana	protein_coding
36	ENSG00000006555	TTC22	tetratricopeptide repeat domain 22		55001	HGNC:26067	Q5TAA0	1	11	ensembl_havana	protein_coding
37	ENSG00000006652	IFRD1	interferon related developmental regulator 1	PC4,TIS7	3475	HGNC:5456	O00458	7	15	ensembl_havana	protein_coding
38	ENSG00000006704	GTF2IRD1	GTF2I repeat domain containing 1	BEN,WBS,GTF3,RBAP2,CREAM1,MUSTRD1,WBSCR11,WBSCR12,hMusTRD1alpha1	9569	HGNC:4661	Q9UHL9	7	11	ensembl_havana	protein_coding
39	ENSG00000006837	CDKL3	cyclin dependent kinase like 3	NKIAMRE	51265	HGNC:15483	Q8IVW4	5	12	ensembl_havana	protein_coding
40	ENSG00000007062	PROM1	prominin 1	RP41,AC133,CD133,MCDR2,STGD4,CORD12,PROML1,MSTP061	8842	HGNC:9454	O43490	4	12	ensembl_havana	protein_coding
41	ENSG00000007080	CCDC124	coiled-coil domain containing 124	Lso2,oxs1	115098	HGNC:25171	Q96CT7	19	11	ensembl_havana	protein_coding
42	ENSG00000007171	NOS2	nitric oxide synthase 2	NOS,INOS,NOS2A,HEP-NOS	4843	HGNC:7873	P35228	17	18	ensembl_havana	protein_coding
43	ENSG00000007174	DNAH9	dynein axonemal heavy chain 9	DYH9,HL20,DNEL1,HL-20,CILD40,Dnahc9,DNAH17L	1770	HGNC:2953	Q9NYC9	17	18	ensembl_havana	protein_coding
44	ENSG00000007216	SLC13A2	solute carrier family 13 member 2	NaCT,NADC1,SDCT1,NaDC-1	9058	HGNC:10917	Q13183	17	15	ensembl_havana	protein_coding
45	ENSG00000007255	TRAPPC6A	trafficking protein particle complex subunit 6A	TRS33	79090	HGNC:23069	O75865	19	10	ensembl_havana	protein_coding
46	ENSG00000007306	CEACAM7	CEA cell adhesion molecule 7	CGM2	1087	HGNC:1819	Q14002	19	15	ensembl_havana	protein_coding
47	ENSG00000007314	SCN4A	sodium voltage-gated channel alpha subunit 4	HYPP,SkM1,CMS16,HYKPP,NAC1A,HOKPP2,Nav1.4,Na(V)1.4	6329	HGNC:10591	P35499	17	12	ensembl_havana	protein_coding
48	ENSG00000007402	CACNA2D2	calcium voltage-gated channel auxiliary subunit alpha2delta 2	CASVDD,CACNA2D	9254	HGNC:1400	Q9NY47	3	12	ensembl_havana	protein_coding
49	ENSG00000007520	TSR3	TSR3 ribosome maturation factor	HsTsr3,C16orf42	115939	HGNC:14175	Q9UJK0	16	4	ensembl_havana	protein_coding
50	ENSG00000007908	SELE	selectin E	ELAM,ESEL,CD62E,ELAM1,LECAM2,selectin-e	6401	HGNC:10718	P16581	1	16	ensembl_havana	protein_coding
51	ENSG00000008226	DLEC1	DLEC1 cilia and flagella associated protein	F56,DLC1,DLC-1,FAP81,CFAP81	9940	HGNC:2899	Q9Y238	3	20	ensembl_havana	protein_coding
52	ENSG00000008300	CELSR3	cadherin EGF LAG seven-pass G-type receptor 3	FMI1,EGFL1,HFMI1,MEGF2,ADGRC3,CDHF11,RESDA1	1951	HGNC:3230	Q9NYQ7	3	17	ensembl_havana	protein_coding
53	ENSG00000008311	AASS	aminoadipate-semialdehyde synthase	LKRSDH,LORSDH,LKR/SDH	10157	HGNC:17366	Q9UDR5	7	16	ensembl_havana	protein_coding
54	ENSG00000008405	CRY1	cryptochrome circadian regulator 1	DSPD,PHLL1	1407	HGNC:2384	Q16526	12	12	ensembl_havana	protein_coding
55	ENSG00000008516	MMP25	matrix metallopeptidase 25	MMP20,MMPL1,MMP-25,MMP20A,MT6MMP,MTMMP6,MT-MMP6,MT6-MMP,MT-MMP 6	64386	HGNC:14246	Q9NPA2	16	18	ensembl_havana	protein_coding
56	ENSG00000008517	IL32	interleukin 32	NK4,TAIF,TAIFa,TAIFb,TAIFc,TAIFd,IL-32beta,IL-32alpha,IL-32delta,IL-32gamma	9235	HGNC:16830	P24001	16	18	ensembl_havana	protein_coding
57	ENSG00000008735	MAPK8IP2	mitogen-activated protein kinase 8 interacting protein 2	IB2,IB-2,JIP2,PRKM8IPL	23542	HGNC:6883	Q13387	22	14	ensembl_havana	protein_coding
58	ENSG00000008853	RHOBTB2	Rho related BTB domain containing 2	p83,DBC2,DEE64,EIEE64	23221	HGNC:18756	Q9BYZ6	8	17	ensembl_havana	protein_coding
59	ENSG00000009413	REV3L	REV3 like, DNA directed polymerase zeta catalytic subunit	POLZ,REV3	5980	HGNC:9968	O60673	6	16	ensembl_havana	protein_coding
60	ENSG00000009765	IYD	iodotyrosine deiodinase	TDH4,IYD-1,DEHAL1,C6orf71	389434	HGNC:21071	Q6PHW0	6	15	ensembl_havana	protein_coding
61	ENSG00000009950	MLXIPL	MLX interacting protein like	MIO,MLX,CHREBP,MONDOB,WBSCR14,WS-bHLH,bHLHd14	51085	HGNC:12744	Q9NP71	7	16	ensembl_havana	protein_coding
62	ENSG00000010030	ETV7	ETS variant transcription factor 7	TEL2,TELB,TEL-2	51513	HGNC:18160	Q9Y603	6	14	ensembl_havana	protein_coding
63	ENSG00000010256	UQCRC1	ubiquinol-cytochrome c reductase core protein 1	QCR1,PKNPY,UQCR1,D3S3191	7384	HGNC:12585	P31930	3	11	ensembl_havana	protein_coding
64	ENSG00000010282	HHATL	hedgehog acyltransferase like	GUP1,OACT3,C3orf3,MBOAT3,MSTP002	57467	HGNC:13242	Q9HCP6	3	15	ensembl_havana	protein_coding
65	ENSG00000010379	SLC6A13	solute carrier family 6 member 13	GAT2,GAT3,GAT-2	6540	HGNC:11046	Q9NSD5	12	16	ensembl_havana	protein_coding
66	ENSG00000010610	CD4	CD4 molecule	IMD79,OKT4D,CD4mut	920	HGNC:1678	P01730	12	10	ensembl_havana	protein_coding
67	ENSG00000010671	BTK	Bruton tyrosine kinase	AT,ATK,BPK,XLA,IMD1,AGMX1,IGHD3,PSCTK1	695	HGNC:1133	Q06187	X	16	ensembl_havana	protein_coding
68	ENSG00000010704	HFE	homeostatic iron regulator	HH,HFE1,HLA-H,MVCD7,TFQTL2	3077	HGNC:4886	Q30201	6	19	ensembl_havana	protein_coding
69	ENSG00000010818	HIVEP2	HIVEP zinc finger 2	SHN2,ZAS2,MBP-2,MIBP1,MRD43,ZNF40B,HIV-EP2	3097	HGNC:4921	P31629	6	10	ensembl_havana	protein_coding
70	ENSG00000011028	MRC2	mannose receptor C type 2	CD280,UPARAP,CLEC13E,ENDO180	9902	HGNC:16875	Q9UBG0	17	14	ensembl_havana	protein_coding
71	ENSG00000011347	SYT7	synaptotagmin 7	IPCA7,IPCA-7,SYTVII,PCANAP7,SYT-VII	9066	HGNC:11514	O43581	11	10	ensembl_havana	protein_coding
72	ENSG00000011422	PLAUR	plasminogen activator, urokinase receptor	CD87,UPAR,URKR,U-PAR	5329	HGNC:9053	Q03405	19	12	ensembl_havana	protein_coding
73	ENSG00000011426	ANLN	anillin, actin binding protein	scra,FSGS8,Scraps	54443	HGNC:14082	Q9NQW6	7	11	ensembl_havana	protein_coding
74	ENSG00000012048	BRCA1	BRCA1 DNA repair associated	IRIS,PSCP,BRCAI,BRCC1,FANCS,PNCA4,RNF53,BROVCA1,PPP1R53	672	HGNC:1100	P38398	17	23	ensembl_havana	protein_coding
75	ENSG00000012171	SEMA3B	semaphorin 3B	SemA,SEMA5,SEMAA,semaV,LUCA-1	7869	HGNC:10724	Q13214	3	20	ensembl_havana	protein_coding
76	ENSG00000012223	LTF	lactotransferrin	LF,HLF2,GIG12,HEL110	4057	HGNC:6720	P02788	3	13	ensembl_havana	protein_coding
77	ENSG00000012822	CALCOCO1	calcium binding and coiled-coil domain 1	Cocoa,PP13275,calphoglin	57658	HGNC:29306	Q9P1Z2	12	16	ensembl_havana	protein_coding
78	ENSG00000013016	EHD3	EH domain containing 3	PAST3	30845	HGNC:3244	Q9NZN3	2	16	ensembl_havana	protein_coding
79	ENSG00000013288	MAN2B2	mannosidase alpha class 2B member 2	EpMAN	23324	HGNC:29623	Q9Y2E5	4	9	ensembl_havana	protein_coding
80	ENSG00000013364	MVP	major vault protein	LRP,VAULT1	9961	HGNC:7531	Q14764	16	19	ensembl_havana	protein_coding
81	ENSG00000013441	CLK1	CDC like kinase 1	CLK,STY,CLK/STY	1195	HGNC:2068	P49759	2	16	ensembl_havana	protein_coding
82	ENSG00000013503	POLR3B	RNA polymerase III subunit B	C128,HLD8,RPC2,CMT1I,INMAP	55703	HGNC:30348	Q9NW08	12	10	ensembl_havana	protein_coding
83	ENSG00000013588	GPRC5A	G protein-coupled receptor class C group 5 member A	RAI3,TIG1,RAIG1,GPCR5A,PEIG-1	9052	HGNC:9836	Q8NFJ5	12	9	ensembl_havana	protein_coding
84	ENSG00000013619	MAMLD1	mastermind like domain containing 1	CG1,F18,HYSP2,CXorf6	10046	HGNC:2568	Q13495	X	14	ensembl_havana	protein_coding
85	ENSG00000014216	CAPN1	calpain 1	CANP,muCL,CANP1,SPG76,CANPL1,muCANP	823	HGNC:1476	P07384	11	16	ensembl_havana	protein_coding
86	ENSG00000014641	MDH1	malate dehydrogenase 1	KAR,MDHA,MOR2,DEE88,MDH-s,EIEE88,HEL-S-32,MGC:1375	4190	HGNC:6970	P40925	2	21	ensembl_havana	protein_coding
87	ENSG00000015520	NPC1L1	NPC1 like intracellular cholesterol transporter 1	LDLCQ7,NPC11L1,SLC65A2	29881	HGNC:7898	Q9UHC9	7	15	ensembl_havana	protein_coding
88	ENSG00000016402	IL20RA	interleukin 20 receptor subunit alpha	CRF2-8,IL-20R1,IL-20RA,IL-20R-alpha	53832	HGNC:6003	Q9UHF4	6	13	ensembl_havana	protein_coding
89	ENSG00000016602	CLCA4	chloride channel accessory 4	CaCC,CaCC2	22802	HGNC:2018	Q14CN2	1	9	ensembl_havana	protein_coding
90	ENSG00000017483	SLC38A5	solute carrier family 38 member 5	SN2,JM24,SNAT5,pp7194	92745	HGNC:18070	Q8WUX1	X	15	ensembl_havana	protein_coding
91	ENSG00000018236	CNTN1	contactin 1	F3,GP135,MYPCN	1272	HGNC:2171	Q12860	12	15	ensembl_havana	protein_coding
92	ENSG00000018510	AGPS	alkylglycerone phosphate synthase	ADAS,ADPS,RCDP3,ADAP-S,ADHAPS,ALDHPSY	8540	HGNC:327	O00116	2	18	ensembl_havana	protein_coding
93	ENSG00000018625	ATP1A2	ATPase Na+/K+ transporting subunit alpha 2	FHM2,MHP2,DEE98,FARIMPD	477	HGNC:800	P50993	1	15	ensembl_havana	protein_coding
94	ENSG00000019186	CYP24A1	cytochrome P450 family 24 subfamily A member 1	CP24,HCAI,CYP24,HCINF1,P450-CC24	1591	HGNC:2602	Q07973	20	10	ensembl_havana	protein_coding
95	ENSG00000019991	HGF	hepatocyte growth factor	SF,HGFB,HPTA,F-TCF,DFNB39	3082	HGNC:4893	P14210	7	18	ensembl_havana	protein_coding
96	ENSG00000020181	ADGRA2	adhesion G protein-coupled receptor A2	TEM5,GPR124	25960	HGNC:17849	Q96PE1	8	18	ensembl_havana	protein_coding
97	ENSG00000020633	RUNX3	RUNX family transcription factor 3	AML2,CBFA3,PEBP2aC	864	HGNC:10473	Q13761	1	19	ensembl_havana	protein_coding
98	ENSG00000021300	PLEKHB1	pleckstrin homology domain containing B1	KPL1,PHR1,PHRET1	58473	HGNC:19079	Q9UF11	11	14	ensembl_havana	protein_coding
99	ENSG00000022267	FHL1	four and a half LIM domains 1	KYOT,SLIM,FCMSU,FHL-1,FHL1A,FHL1B,FLH1A,SLIM1,XMPMA,RBMX1A,RBMX1B,SLIM-1,SLIMMER	2273	HGNC:3702	Q13642	X	19	ensembl_havana	protein_coding
100	ENSG00000022556	NLRP2	NLR family pyrin domain containing 2	NBS1,PAN1,NALP2,PYPAF2,CLR19.9	55655	HGNC:22948	Q9NX02	19	16	ensembl_havana	protein_coding
101	ENSG00000023171	GRAMD1B	GRAM domain containing 1B	LINC01059	57476	HGNC:29214	Q3KR37	11	18	ensembl_havana	protein_coding
102	ENSG00000023287	RB1CC1	RB1 inducible coiled-coil 1	CC1,ATG17,FIP200,PPP1R131	9821	HGNC:15574	Q8TDY2	8	13	ensembl_havana	protein_coding
103	ENSG00000023445	BIRC3	baculoviral IAP repeat containing 3	AIP1,API2,MIHC,CIAP2,HAIP1,HIAP1,IAP-1,MALT2,RNF49,c-IAP2	330	HGNC:591	Q13489	11	16	ensembl_havana	protein_coding
104	ENSG00000023608	SNAPC1	small nuclear RNA activating complex polypeptide 1	SNAP43,PTFgamma	6617	HGNC:11134	Q16533	14	5	ensembl_havana	protein_coding
105	ENSG00000023839	ABCC2	ATP binding cassette subfamily C member 2	DJS,MRP2,cMRP,ABC30,CMOAT	1244	HGNC:53	Q92887	10	12	ensembl_havana	protein_coding
106	ENSG00000023909	GCLM	glutamate-cysteine ligase modifier subunit	GLCLR	2730	HGNC:4312	P48507	1	10	ensembl_havana	protein_coding
107	ENSG00000024422	EHD2	EH domain containing 2	PAST2	30846	HGNC:3243	Q9NZN4	19	12	ensembl_havana	protein_coding
108	ENSG00000024526	DEPDC1	DEP domain containing 1	DEP.8,SDP35,DEPDC1A,DEPDC1-V2	55635	HGNC:22949	Q5TB30	1	17	ensembl_havana	protein_coding
109	ENSG00000025708	TYMP	thymidine phosphorylase	TP,ECGF,ECGF1,MNGIE,MEDPS1,MTDPS1,PDECGF,hPD-ECGF	1890	HGNC:3148	P19971	22	14	ensembl_havana	protein_coding
110	ENSG00000026025	VIM	vimentin		7431	HGNC:12692	P08670	10	16	ensembl_havana	protein_coding
111	ENSG00000026508	CD44	CD44 molecule (Indian blood group)	IN,LHR,MC56,MDU2,MDU3,MIC4,Pgp1,CDW44,CSPG8,HCELL,HUTCH-I,ECMR-III	960	HGNC:1681	P16070	11	20	ensembl_havana	protein_coding
112	ENSG00000026751	SLAMF7	SLAM family member 7	19A,CS1,CD319,CRACC	57823	HGNC:21394	Q9NQ25	1	17	ensembl_havana	protein_coding
113	ENSG00000026950	BTN3A1	butyrophilin subfamily 3 member A1	BTF5,BT3.1,CD277,BTN3.1	11119	HGNC:1138	O00481	6	17	ensembl_havana	protein_coding
114	ENSG00000027847	B4GALT7	beta-1,4-galactosyltransferase 7	XGPT,EDSP1,XGPT1,EDSSLA,XGALT1,EDSSPD1	11285	HGNC:930	Q9UBV7	5	14	ensembl_havana	protein_coding
115	ENSG00000028137	TNFRSF1B	TNF receptor superfamily member 1B	p75,TBPII,TNFBR,TNFR2,CD120b,TNFR1B,TNFR80,TNF-R75,p75TNFR,TNF-R-II	7133	HGNC:11917	P20333	1	19	ensembl_havana	protein_coding
116	ENSG00000028277	POU2F2	POU class 2 homeobox 2	OCT2,OTF2,Oct-2	5452	HGNC:9213	P09086	19	21	ensembl_havana	protein_coding
117	ENSG00000029534	ANK1	ankyrin 1	ANK,SPH1,SPH2	286	HGNC:492	P16157	8	21	ensembl_havana	protein_coding
118	ENSG00000030419	IKZF2	IKAROS family zinc finger 2	ANF1A2,HELIOS,ZNF1A2,ZNFN1A2	22807	HGNC:13177	Q9UKS7	2	16	ensembl_havana	protein_coding
119	ENSG00000034239	EFCAB1			NA			8	11	ensembl_havana	protein_coding
120	ENSG00000034510	TMSB10	thymosin beta 10	TB10,MIG12	9168	HGNC:11879	P63313	2	6	ensembl_havana	protein_coding
121	ENSG00000035499	DEPDC1B	DEP domain containing 1B	XTP1,BRCC3	55789	HGNC:24902	Q8WUY9	5	13	ensembl_havana	protein_coding
122	ENSG00000035862	TIMP2	TIMP metallopeptidase inhibitor 2	DDC8,CSC-21K	7077	HGNC:11821	P16035	17	12	ensembl_havana	protein_coding
123	ENSG00000039600	SOX30	SRY-box transcription factor 30		11063	HGNC:30635	O94993	5	11	ensembl_havana	protein_coding
124	ENSG00000039987	BEST2	bestrophin 2	VMD2L1	54831	HGNC:17107	Q8NFU1	19	7	ensembl_havana	protein_coding
125	ENSG00000040608	RTN4R	reticulon 4 receptor	NGR,NOGOR	65078	HGNC:18601	Q9BZR6	22	14	ensembl_havana	protein_coding
126	ENSG00000041353	RAB27B	RAB27B, member RAS oncogene family	C25KG	5874	HGNC:9767	O00194	18	10	ensembl_havana	protein_coding
127	ENSG00000041515	MYO16	myosin XVI	MYR8,MYAP3,NYAP3,Myo16b,PPP1R107	23026	HGNC:29822	Q9Y6X6	13	16	ensembl_havana	protein_coding
128	ENSG00000041982	TNC	tenascin C	GP,JI,TN,HXB,GMEM,TN-C,DFNA56,150-225	3371	HGNC:5318	P24821	9	16	ensembl_havana	protein_coding
129	ENSG00000042062	RIPOR3	RIPOR family member 3	FAM65C,C20orf175,C20orf176	140876	HGNC:16168	Q96MK2	20	13	ensembl_havana	protein_coding
130	ENSG00000042832	TG	thyroglobulin	TGN,AITD3	7038	HGNC:11764	P01266	8	12	ensembl_havana	protein_coding
131	ENSG00000042980	ADAM28	ADAM metallopeptidase domain 28	MDCL,MDC-L,eMDCII,ADAM 28,eMDC II	10863	HGNC:206	Q9UKQ2	8	13	ensembl_havana	protein_coding
132	ENSG00000043143	JADE2	jade family PHD finger 2	PHF15,JADE-2	23338	HGNC:22984	Q9NQC1	5	21	ensembl_havana	protein_coding
133	ENSG00000043462	LCP2	lymphocyte cytosolic protein 2	IMD81,SLP76,SLP-76	3937	HGNC:6529	Q13094	5	13	ensembl_havana	protein_coding
134	ENSG00000046889	PREX2	phosphatidylinositol-3,4,5-trisphosphate dependent Rac exchange factor 2	DEP.2,DEPDC2,P-REX2,PPP1R129	80243	HGNC:22950	Q70Z35	8	19	ensembl_havana	protein_coding
135	ENSG00000047457	CP	ceruloplasmin	CP-2,AB073614	1356	HGNC:2295	P00450	3	14	ensembl_havana	protein_coding
136	ENSG00000047617	ANO2	anoctamin 2	C12orf3,TMEM16B	57101	HGNC:1183	Q9NQ90	12	15	ensembl_havana	protein_coding
137	ENSG00000047662	FAM184B	family with sequence similarity 184 member B		27146	HGNC:29235	Q9ULE4	4	5	ensembl_havana	protein_coding
138	ENSG00000047936	ROS1	ROS proto-oncogene 1, receptor tyrosine kinase	ROS,MCF3,c-ros-1	6098	HGNC:10261	P08922	6	11	ensembl_havana	protein_coding
139	ENSG00000048052	HDAC9	histone deacetylase 9	HD7,HD9,HD7b,HDAC,HDRP,MITR,HDAC7,HDAC7B,HDAC9B,HDAC9FL	9734	HGNC:14065	Q9UKV0	7	23	ensembl_havana	protein_coding
140	ENSG00000048140	TSPAN17	tetraspanin 17	FBX23,FBXO23,TM4SF17	26262	HGNC:13594	Q96FV3	5	18	ensembl_havana	protein_coding
141	ENSG00000049089	COL9A2	collagen type IX alpha 2 chain	MED,EDM2,STL5,DJ39G22.4	1298	HGNC:2218	Q14055	1	15	ensembl_havana	protein_coding
142	ENSG00000049130	KITLG	KIT ligand	SF,MGF,SCF,SLF,DCUA,FPH2,FPHH,KL-1,Kitl,SHEP7,DFNA69	4254	HGNC:6343	P21583	12	16	ensembl_havana	protein_coding
143	ENSG00000049192	ADAMTS6	ADAM metallopeptidase with thrombospondin type 1 motif 6	ADAM-TS6,ADAMTS-6,ADAM-TS 6	11174	HGNC:222	Q9UKP5	5	15	ensembl_havana	protein_coding
144	ENSG00000049246	PER3	period circadian regulator 3	GIG13,FASPS3	8863	HGNC:8847	P56645	1	14	ensembl_havana	protein_coding
145	ENSG00000049247	UTS2	urotensin 2	UII,U-II,UCN2,PRO1068	10911	HGNC:12636	O95399	1	14	ensembl_havana	protein_coding
146	ENSG00000049249	TNFRSF9	TNF receptor superfamily member 9	ILA,4-1BB,CD137,CDw137	3604	HGNC:11924	Q07011	1	9	ensembl_havana	protein_coding
147	ENSG00000049283	EPN3	epsin 3		55040	HGNC:18235	Q9H201	17	18	ensembl_havana	protein_coding
148	ENSG00000049540	ELN	elastin	WS,WBS,SVAS,ADCL1	2006	HGNC:3327	P15502	7	18	ensembl_havana	protein_coding
149	ENSG00000050344	NFE2L3	NFE2 like bZIP transcription factor 3	NRF3	9603	HGNC:7783	Q9Y4A8	7	9	ensembl_havana	protein_coding
150	ENSG00000050405	LIMA1	LIM domain and actin binding 1	EPLIN,LDLCQ8,SREBP3	51474	HGNC:24636	Q9UHB6	12	13	ensembl_havana	protein_coding
151	ENSG00000050628	PTGER3	prostaglandin E receptor 3	EP3,EP3e,EP3-I,EP3-II,EP3-IV,EP3-VI,PGE2-R,EP3-III,lnc003875	5733	HGNC:9595	P43115	1	20	ensembl_havana	protein_coding
152	ENSG00000050730	TNIP3	TNFAIP3 interacting protein 3	LIND,ABIN-3	79931	HGNC:19315	Q96KP6	4	16	ensembl_havana	protein_coding
153	ENSG00000050767	COL23A1	collagen type XXIII alpha 1 chain		91522	HGNC:22990	Q86Y22	5	18	ensembl_havana	protein_coding
154	ENSG00000051341	POLQ	DNA polymerase theta	PRO0327	10721	HGNC:9186	O75417	3	14	ensembl_havana	protein_coding
155	ENSG00000051523	CYBA	cytochrome b-245 alpha chain	CGD4,p22-PHOX	1535	HGNC:2577	P13498	16	11	ensembl_havana	protein_coding
156	ENSG00000052795	FNIP2	folliculin interacting protein 2	FNIPL,MAPO1	57600	HGNC:29280	Q9P278	4	13	ensembl_havana	protein_coding
157	ENSG00000052802	MSMO1	methylsterol monooxygenase 1	DESP4,ERG25,MCCPD,SC4MOL	6307	HGNC:10545	Q15800	4	13	ensembl_havana	protein_coding
158	ENSG00000053747	LAMA3	laminin subunit alpha 3	E170,LOCS,BM600,JEB2A,JEB2B,JEB2C,LAMNA	3909	HGNC:6483	Q16787	18	17	ensembl_havana	protein_coding
159	ENSG00000054219	LY75	lymphocyte antigen 75	CD205,LY-75,CLEC13B,DEC-205,GP200-MR6	4065	HGNC:6729	O60449	2	11	ensembl_havana	protein_coding
160	ENSG00000054267	ARID4B	AT-rich interaction domain 4B	BCAA,BRCAA1,RBP1L1,SAP180,RBBP1L1	51742	HGNC:15550	Q4LE39	1	22	ensembl_havana	protein_coding
161	ENSG00000054277	OPN3	opsin 3	ERO|NMO-1|encephalopsin|PPP1R116	23596	HGNC:14007	Q9H1Y3	1	14	ensembl_havana	protein_coding
162	ENSG00000054356	PTPRN	protein tyrosine phosphatase receptor type N	IA2,IA-2,ICA512,R-PTP-N,IA-2/PTP	5798	HGNC:9676	Q16849	2	14	ensembl_havana	protein_coding
163	ENSG00000055332	EIF2AK2	eukaryotic translation initiation factor 2 alpha kinase 2	PKR,PRKR,DYT33,LEUDEN,EIF2AK1,PPP1R83	5610	HGNC:9437	P19525	2	19	ensembl_havana	protein_coding
164	ENSG00000055609	KMT2C	lysine methyltransferase 2C	HALR,MLL3,KLEFS2	58508	HGNC:13726	Q8NEZ4	7	20	ensembl_havana	protein_coding
165	ENSG00000056291	NPFFR2	neuropeptide FF receptor 2	GPR74,NPFF2,NPGPR,HLWAR77	10886	HGNC:4525	Q9Y5X5	4	18	ensembl_havana	protein_coding
166	ENSG00000056558	TRAF1	TNF receptor associated factor 1	EBI6,MGC:10353	7185	HGNC:12031	Q13077	9	11	ensembl_havana	protein_coding
167	ENSG00000057657	PRDM1	PR/SET domain 1	BLIMP1,PRDI-BF1	639	HGNC:9346	O75626	6	17	ensembl_havana	protein_coding
168	ENSG00000057704	TMCC3	transmembrane and coiled-coil domain family 3		57458	HGNC:29199	Q9ULS5	12	13	ensembl_havana	protein_coding
169	ENSG00000058085	LAMC2	laminin subunit gamma 2	B2T,CSF,EBR2,BM600,EBR2A,JEB3A,JEB3B,LAMB2T,LAMNB2	3918	HGNC:6493	Q13753	1	15	ensembl_havana	protein_coding
170	ENSG00000058335	RASGRF1	Ras protein specific guanine nucleotide releasing factor 1	GNRP,GRF1,CDC25,GRF55,CDC25L,H-GRF55,PP13187,ras-GRF1	5923	HGNC:9875	Q13972	15	16	ensembl_havana	protein_coding
171	ENSG00000058404	CAMK2B	calcium/calmodulin dependent protein kinase II beta	CAM2,CAMK2,CAMKB,MRD54,CaMKIIbeta	816	HGNC:1461	Q13554	7	20	ensembl_havana	protein_coding
172	ENSG00000058668	ATP2B4	ATPase plasma membrane Ca2+ transporting 4	MXRA1,PMCA4,ATP2B2,PMCA4b,PMCA4x	493	HGNC:817	P23634	1	15	ensembl_havana	protein_coding
173	ENSG00000058673	ZC3H11A	zinc finger CCCH-type containing 11A	ZC3HDC11A	9877	HGNC:29093	O75152	1	17	ensembl_havana	protein_coding
174	ENSG00000059122	FLYWCH1	FLYWCH-type zinc finger 1		84256	HGNC:25404	Q4VC44	16	17	ensembl_havana	protein_coding
175	ENSG00000059378	PARP12	poly(ADP-ribose) polymerase family member 12	ZC3H1,ARTD12,MST109,MSTP109,ZC3HDC1	64761	HGNC:21919	Q9H0J9	7	13	ensembl_havana	protein_coding
176	ENSG00000059728	MXD1	MAX dimerization protein 1	MAD,MAD1,BHLHC58	4084	HGNC:6761	Q05195	2	11	ensembl_havana	protein_coding
177	ENSG00000059804	SLC2A3	solute carrier family 2 member 3	GLUT3	6515	HGNC:11007	P11169	12	16	ensembl_havana	protein_coding
178	ENSG00000059915	PSD	pleckstrin and Sec7 domain containing	TYL,EFA6,PSD1,EFA6A	5662	HGNC:9507	A5PKW4	10	17	ensembl_havana	protein_coding
179	ENSG00000060140	STYK1	serine/threonine/tyrosine kinase 1	NOK,SuRTK106	55359	HGNC:18889	Q6J9G0	12	9	ensembl_havana	protein_coding
180	ENSG00000060491	OGFR	opioid growth factor receptor		11054	HGNC:15768	Q9NZT2	20	17	ensembl_havana	protein_coding
181	ENSG00000060566	CREB3L3	cAMP responsive element binding protein 3 like 3	CREBH,HYTG2,CREB-H,HYST1481	84699	HGNC:18855	Q68CJ9	19	14	ensembl_havana	protein_coding
182	ENSG00000060718	COL11A1	collagen type XI alpha 1 chain	STL2,COLL6,CO11A1,DFNA37	1301	HGNC:2186	P12107	1	22	ensembl_havana	protein_coding
183	ENSG00000060971	ACAA1	acetyl-CoA acyltransferase 1	ACAA,THIO,PTHIO,Lnc-Myd88	30	HGNC:82	P09110	3	19	ensembl_havana	protein_coding
184	ENSG00000061656	SPAG4	sperm associated antigen 4	SUN4,CT127	6676	HGNC:11214	Q9NPE6	20	11	ensembl_havana	protein_coding
185	ENSG00000061938	TNK2	tyrosine kinase non receptor 2	ACK,ACK1,ACK-1,p21cdc42Hs	10188	HGNC:19297	Q07912	3	20	ensembl_havana	protein_coding
186	ENSG00000062038	CDH3	cadherin 3	CDHP,HJMD,PCAD	1001	HGNC:1762	P22223	16	15	ensembl_havana	protein_coding
187	ENSG00000062194	GPBP1	GC-rich promoter binding protein 1	GPBP,SSH6,VASCULIN	65056	HGNC:29520	Q86WP2	5	16	ensembl_havana	protein_coding
188	ENSG00000063241	ISOC2	isochorismatase domain containing 2		79763	HGNC:26278	Q96AB3	19	8	ensembl_havana	protein_coding
189	ENSG00000063660	GPC1	glypican 1	glypican	2817	HGNC:4449	P35052	2	9	ensembl_havana	protein_coding
190	ENSG00000063854	HAGH	hydroxyacylglutathione hydrolase	GLO2,GLX2,GLXII,HAGH1	3029	HGNC:4805	Q16775	16	13	ensembl_havana	protein_coding
191	ENSG00000064201	TSPAN32	tetraspanin 32	ART1,PHMX,PHEMX,TSSC6	10077	HGNC:13410	Q96QS1	11	16	ensembl_havana	protein_coding
192	ENSG00000064205	CCN5	cellular communication network factor 5	CT58,WISP2,CTGF-L	8839	HGNC:12770	O76076	20	11	ensembl_havana	protein_coding
193	ENSG00000064300	NGFR	nerve growth factor receptor	CD271,p75NTR,TNFRSF16,p75(NTR),Gp80-LNGFR	4804	HGNC:7809	P08138	17	9	ensembl_havana	protein_coding
194	ENSG00000064545	TMEM161A	transmembrane protein 161A	AROS29,AROS-29	54929	HGNC:26020	Q9NX61	19	15	ensembl_havana	protein_coding
195	ENSG00000064651	SLC12A2	solute carrier family 12 member 2	BSC,BSC2,KILQS,NKCC1,PPP1R141	6558	HGNC:10911	P55011	5	14	ensembl_havana	protein_coding
196	ENSG00000064687	ABCA7	ATP binding cassette subfamily A member 7	AD9,ABCX,ABCA-SSN	10347	HGNC:37	Q8IZY2	19	13	ensembl_havana	protein_coding
197	ENSG00000064787	BCAS1	brain enriched myelin associated protein 1	AIBC1,NABC1,PMES-2	8537	HGNC:974	O75363	20	13	ensembl_havana	protein_coding
198	ENSG00000064932	SBNO2	strawberry notch homolog 2	SNO,STNO,KIAA0963	22904	HGNC:29158	Q9Y2G9	19	16	ensembl_havana	protein_coding
199	ENSG00000065057	NTHL1	nth like DNA glycosylase 1	FAP3,NTH1,OCTS3,hNTH1	4913	HGNC:8028	P78549	16	9	ensembl_havana	protein_coding
200	ENSG00000065154	OAT	ornithine aminotransferase	OKT,GACR,HOGA,OATASE	4942	HGNC:8091	P04181	10	12	ensembl_havana	protein_coding
201	ENSG00000065268	WDR18	WD repeat domain 18	Ipi3,R32184_1	57418	HGNC:17956	Q9BV38	19	11	ensembl_havana	protein_coding
202	ENSG00000065328	MCM10	minichromosome maintenance 10 replication initiation factor	CNA43,DNA43,IMD80,PRO2249	55388	HGNC:18043	Q7L590	10	17	ensembl_havana	protein_coding
203	ENSG00000065518	NDUFB4	NADH:ubiquinone oxidoreductase subunit B4	B15,CI-B15	4710	HGNC:7699	O95168	3	8	ensembl_havana	protein_coding
204	ENSG00000065526	SPEN	spen family transcriptional repressor	MINT,SHARP,RATARS,RBM15C,HIAA0929	23013	HGNC:17575	Q96T58	1	12	ensembl_havana	protein_coding
205	ENSG00000065534	MYLK	myosin light chain kinase	KRP,AAT7,MLCK,MLCK1,MMIHS,MYLK1,MMIHS1,MYLK-L,smMLCK,MLCK108,MLCK210,MSTP083	4638	HGNC:7590	Q15746	3	19	ensembl_havana	protein_coding
206	ENSG00000065613	SLK	STE20 like kinase	LOSK,STK2,se20-9,bA16H23.1	9748	HGNC:11088	Q9H2G2	10	15	ensembl_havana	protein_coding
207	ENSG00000065618	COL17A1	collagen type XVII alpha 1 chain	ERED,JEB4,BP180,BPA-2,BPAG2,LAD-1,BA16H23.2	1308	HGNC:2194	Q9UMD9	10	21	ensembl_havana	protein_coding
208	ENSG00000065717	TLE2	TLE family member 2, transcriptional corepressor	ESG,ESG2,GRG2	7089	HGNC:11838	Q04725	19	15	ensembl_havana	protein_coding
209	ENSG00000066230	SLC9A3	solute carrier family 9 member A3	NHE3,DIAR8,NHE-3	6550	HGNC:11073	P48764	5	12	ensembl_havana	protein_coding
210	ENSG00000066279	ASPM	assembly factor for spindle microtubules	ASP,MCPH5,Calmbp1	259266	HGNC:19048	Q8IZT6	1	19	ensembl_havana	protein_coding
211	ENSG00000066422	ZBTB11	zinc finger and BTB domain containing 11	MRT69,ZNF913,ZNF-U69274	27107	HGNC:16740	O95625	3	5	ensembl_havana	protein_coding
212	ENSG00000067057	PFKP	phosphofructokinase, platelet	PFKF,PFK-C,PFK-P,ATP-PFK	5214	HGNC:8878	Q01813	10	18	ensembl_havana	protein_coding
213	ENSG00000067066	SP100	SP100 nuclear antigen	lysp100b	6672	HGNC:11206	P23497	2	17	ensembl_havana	protein_coding
214	ENSG00000067082	KLF6	Kruppel like factor 6	GBF,ZF9,BCD1,CBA1,CPBP,PAC1,ST12,COPEB	1316	HGNC:2235	Q99612	10	15	ensembl_havana	protein_coding
215	ENSG00000067798	NAV3	neuron navigator 3	POMFIL1,unc53H3,STEERIN3	89795	HGNC:15998	Q8IVL0	12	16	ensembl_havana	protein_coding
216	ENSG00000067836	ROGDI	rogdi atypical leucine zipper	KTZS,RAV2,ROGD1	79641	HGNC:29478	Q9GZN7	16	13	ensembl_havana	protein_coding
217	ENSG00000067840	PDZD4	PDZ domain containing 4	LU1,LNX5,PDZK4,PDZRN4L	57595	HGNC:21167	Q76G19	X	12	ensembl_havana	protein_coding
218	ENSG00000067900	ROCK1	Rho associated coiled-coil containing protein kinase 1	ROCK-I,P160ROCK	6093	HGNC:10251	Q13464	18	8	ensembl_havana	protein_coding
219	ENSG00000068001	HYAL2	hyaluronidase 2	LUCA2	8692	HGNC:5321	Q12891	3	14	ensembl_havana	protein_coding
220	ENSG00000068078	FGFR3	fibroblast growth factor receptor 3	ACH,CEK2,JTK4,CD333,HSFGFR3EX	2261	HGNC:3690	P22607	4	20	ensembl_havana	protein_coding
221	ENSG00000068079	IFI35	interferon induced protein 35	IFP35	3430	HGNC:5399	P80217	17	8	ensembl_havana	protein_coding
222	ENSG00000068489	PRR11	proline rich 11		55771	HGNC:25619	Q96HE9	17	13	ensembl_havana	protein_coding
223	ENSG00000068697	LAPTM4A	lysosomal protein transmembrane 4 alpha	MBNT,Mtrp,LAPTM4,HUMORF13	9741	HGNC:6924	Q15012	2	7	ensembl_havana	protein_coding
224	ENSG00000068831	RASGRP2	RAS guanyl releasing protein 2	CDC25L,CALDAG-GEFI	10235	HGNC:9879	Q7LDG7	11	19	ensembl_havana	protein_coding
225	ENSG00000068976	PYGM	glycogen phosphorylase, muscle associated	GSD5	5837	HGNC:9726	P11217	11	14	ensembl_havana	protein_coding
226	ENSG00000069018	TRPC7	transient receptor potential cation channel subfamily C member 7	TRP7	57113	HGNC:20754	Q9HCX4	5	19	ensembl_havana	protein_coding
227	ENSG00000069188	SDK2	sidekick cell adhesion molecule 2		54549	HGNC:19308	Q58EX2	17	17	ensembl_havana	protein_coding
228	ENSG00000069399	BCL3	BCL3 transcription coactivator	BCL4,D19S37	602	HGNC:998	P20749	19	15	ensembl_havana	protein_coding
229	ENSG00000069424	KCNAB2	potassium voltage-gated channel subfamily A regulatory beta subunit 2	AKR6A5,KCNA2B,HKvbeta2,KV-BETA-2,HKvbeta2.1,HKvbeta2.2	8514	HGNC:6229	Q13303	1	15	ensembl_havana	protein_coding
230	ENSG00000069482	GAL	galanin and GMAP prepropeptide	ETL8,GALN,GLNN,GMAP,GAL-GMAP	51083	HGNC:4114	P22466	11	7	ensembl_havana	protein_coding
231	ENSG00000069535	MAOB	monoamine oxidase B		4129	HGNC:6834	P27338	X	14	ensembl_havana	protein_coding
232	ENSG00000069667	RORA	RAR related orphan receptor A	ROR1,ROR2,ROR3,RZRA,NR1F1,IDDECA,RZR-ALPHA	6095	HGNC:10258	P35398	15	16	ensembl_havana	protein_coding
233	ENSG00000069702	TGFBR3	transforming growth factor beta receptor 3	BGCAN,betaglycan	7049	HGNC:11774	Q03167	1	11	ensembl_havana	protein_coding
234	ENSG00000069764	PLA2G10	phospholipase A2 group X	SPLA2,GXPLA2,GXSPLA2,sPLA2-X	8399	HGNC:9029	O15496	16	10	ensembl_havana	protein_coding
235	ENSG00000069869	NEDD4	NEDD4 E3 ubiquitin protein ligase	RPF1,NEDD4-1	4734	HGNC:7727	P46934	15	17	ensembl_havana	protein_coding
236	ENSG00000070019	GUCY2C	guanylate cyclase 2C	GC-C,STAR,DIAR6,GUC2C,MECIL,MUCIL	2984	HGNC:4688	P25092	12	5	ensembl_havana	protein_coding
237	ENSG00000070182	SPTB	spectrin beta, erythrocytic	EL3,HS2,SPH2,HSPTB1	6710	HGNC:11274	P11277	14	21	ensembl_havana	protein_coding
238	ENSG00000070190	DAPP1	dual adaptor of phosphotyrosine and 3-phosphoinositides 1	BAM32	27071	HGNC:16500	Q9UN19	4	13	ensembl_havana	protein_coding
239	ENSG00000070404	FSTL3	follistatin like 3	FLRG,FSRP	10272	HGNC:3973	O95633	19	10	ensembl_havana	protein_coding
240	ENSG00000070669	ASNS	asparagine synthetase (glutamine-hydrolyzing)	TS11,ASNSD	440	HGNC:753	P08243	7	17	ensembl_havana	protein_coding
241	ENSG00000070729	CNGB1	cyclic nucleotide gated channel subunit beta 1	CNG4,GAR1,GARP,RP45,CNCG2,CNCG4,GARP2,RCNC2,RCNCb,CNCG3L,CNGB1B,RCNCbeta	1258	HGNC:2151	Q14028	16	14	ensembl_havana	protein_coding
242	ENSG00000070886	EPHA8	EPH receptor A8	EEK,EK3,HEK3	2046	HGNC:3391	P29322	1	12	ensembl_havana	protein_coding
243	ENSG00000071282	LMCD1	LIM and cysteine rich domains 1		29995	HGNC:6633	Q9NZU5	3	12	ensembl_havana	protein_coding
244	ENSG00000071967	CYBRD1	cytochrome b reductase 1	DCYTB,FRRS3,CYB561A2	79901	HGNC:20797	Q53TN4	2	12	ensembl_havana	protein_coding
245	ENSG00000072041	SLC6A15	solute carrier family 6 member 15	V7-3,NTT73,SBAT1,hv7-3	55117	HGNC:13621	Q9H2J7	12	18	ensembl_havana	protein_coding
246	ENSG00000072062	PRKACA	protein kinase cAMP-activated catalytic subunit alpha	CAFD1,PKACA,PPNAD4	5566	HGNC:9380	P17612	19	15	ensembl_havana	protein_coding
247	ENSG00000072110	ACTN1	actinin alpha 1	BDPLT15	87	HGNC:163	P12814	14	15	ensembl_havana	protein_coding
248	ENSG00000072163	LIMS2	LIM zinc finger domain containing 2	LGMD2W,PINCH2,MDRCMTT,PINCH-2	55679	HGNC:16084	Q7Z4I7	2	20	ensembl_havana	protein_coding
249	ENSG00000072195	SPEG	striated muscle enriched protein kinase	BPEG,CNM5,APEG1,MYLK6,APEG-1,SPEGbeta,SPEGalpha	10290	HGNC:16901	Q15772	2	15	ensembl_havana	protein_coding
250	ENSG00000072274	TFRC	transferrin receptor	T9,TR,TFR,p90,CD71,TFR1,TRFR,IMD46	7037	HGNC:11763	P02786	3	13	ensembl_havana	protein_coding
251	ENSG00000072506	HSD17B10	hydroxysteroid 17-beta dehydrogenase 10	ABAD,CAMR,ERAB,HCD2,MHBD,HADH2,MRPP2,MRX17,MRX31,SCHAD,MRXS10,SDR5C1,HSD10MD,17b-HSD10,DUPXp11.22	3028	HGNC:4800	Q99714	X	13	ensembl_havana	protein_coding
252	ENSG00000072571	HMMR	hyaluronan mediated motility receptor	CD168,IHABP,RHAMM	3161	HGNC:5012	O75330	5	20	ensembl_havana	protein_coding
253	ENSG00000072858	SIDT1	SID1 transmembrane family member 1	SID1,SID-1	54847	HGNC:25967	Q9NXL6	3	11	ensembl_havana	protein_coding
254	ENSG00000072954	TMEM38A	transmembrane protein 38A	TRICA,TRIC-A	79041	HGNC:28462	Q9H6F2	19	7	ensembl_havana	protein_coding
255	ENSG00000073150	PANX2	pannexin 2	PX2,hPANX2	56666	HGNC:8600	Q96RD6	22	14	ensembl_havana	protein_coding
256	ENSG00000073282	TP63	tumor protein p63	AIS,KET,LMS,NBP,RHS,p40,p51,p63,EEC3,OFC8,p73H,p73L,SHFM4,TP53L,TP73L,p53CP,TP53CP,B(p51A),B(p51B)	8626	HGNC:15979	Q9H3D4	3	14	ensembl_havana	protein_coding
257	ENSG00000073350	LLGL2	LLGL scribble cell polarity complex component 2	HGL,LGL2,Hugl-2	3993	HGNC:6629	Q6P1M3	17	14	ensembl_havana	protein_coding
258	ENSG00000073605	GSDMB	gasdermin B	GSDML,PP4052,GSDMB-1,PRO2521	55876	HGNC:23690	Q8TAX9	17	18	ensembl_havana	protein_coding
259	ENSG00000073756	PTGS2	prostaglandin-endoperoxide synthase 2	COX2,COX-2,PHS-2,PGG/HS,PGHS-2,hCox-2,GRIPGHS	5743	HGNC:9605	P35354	1	13	ensembl_havana	protein_coding
260	ENSG00000073861	TBX21	T-box transcription factor 21	TBET,IMD88,T-PET,T-bet,TBLYM	30009	HGNC:11599	Q9UL17	17	3	ensembl_havana	protein_coding
261	ENSG00000073910	FRY	FRY microtubule binding protein	CG003,13CDNA73,214K23.2,C13orf14,bA207N4.2,bA37E23.1	10129	HGNC:20367	Q5TBA9	13	23	ensembl_havana	protein_coding
262	ENSG00000074047	GLI2	GLI family zinc finger 2	CJS,HPE9,PHS2,THP1,THP2	2736	HGNC:4318	P10070	2	22	ensembl_havana	protein_coding
263	ENSG00000074071	MRPS34	mitochondrial ribosomal protein S34	MRPS12,COXPD32,MRP-S12,MRP-S34	65993	HGNC:16618	P82930	16	15	ensembl_havana	protein_coding
264	ENSG00000074211	PPP2R2C	protein phosphatase 2 regulatory subunit Bgamma	PR52,PR55G,IMYPNO,IMYPNO1,B55gamma,B55-GAMMA	5522	HGNC:9306	Q9Y2T4	4	14	ensembl_havana	protein_coding
265	ENSG00000074276	CDHR2	cadherin related family member 2	PCLCK,PCLKC,PCDH24	54825	HGNC:18231	Q9BYE9	5	10	ensembl_havana	protein_coding
266	ENSG00000074370	ATP2A3	ATPase sarcoplasmic/endoplasmic reticulum Ca2+ transporting 3	SERCA3	489	HGNC:813	Q93084	17	18	ensembl_havana	protein_coding
267	ENSG00000074410	CA12	carbonic anhydrase 12	CAXII,CA-XII,T18816,HsT18816	771	HGNC:1371	O43570	15	14	ensembl_havana	protein_coding
268	ENSG00000074416	MGLL	monoglyceride lipase	MGL,HUK5,MAGL,HU-K5	11343	HGNC:17038	Q99685	3	14	ensembl_havana	protein_coding
269	ENSG00000074527	NTN4	netrin 4	PRO3091	59277	HGNC:13658	Q9HB63	12	13	ensembl_havana	protein_coding
270	ENSG00000074696	HACD3	3-hydroxyacyl-CoA dehydratase 3	BIND1,B-IND1,HSPC121,PTPLAD1	51495	HGNC:24175	Q9P035	15	13	ensembl_havana	protein_coding
271	ENSG00000074706	IPCEF1	interaction protein for cytohesin exchange factors 1	PIP3-E	26034	HGNC:21204	Q8WWN9	6	13	ensembl_havana	protein_coding
272	ENSG00000074803	SLC12A1	solute carrier family 12 member 1	BSC1,NKCC2	6557	HGNC:10910	Q13621	15	20	ensembl_havana	protein_coding
273	ENSG00000074842	MYDGF	myeloid derived growth factor	IL25,IL27,SF20,IL27w,C19orf10,R33729_1,EUROIMAGE1875335	56005	HGNC:16948	Q969H8	19	8	ensembl_havana	protein_coding
274	ENSG00000075043	KCNQ2	potassium voltage-gated channel subfamily Q member 2	EBN,BFNC,DEE7,EBN1,ENB1,HNSPC,KV7.2,KCNA11	3785	HGNC:6296	O43526	20	19	ensembl_havana	protein_coding
275	ENSG00000075213	SEMA3A	semaphorin 3A	HH16,SemD,COLL1,SEMA1,SEMAD,SEMAL,coll-1,Hsema-I,SEMAIII,Hsema-III	10371	HGNC:10723	Q14563	7	11	ensembl_havana	protein_coding
276	ENSG00000075218	GTSE1	G2 and S-phase expressed 1	B99	51512	HGNC:13698	Q9NYZ3	22	19	ensembl_havana	protein_coding
277	ENSG00000075239	ACAT1	acetyl-CoA acetyltransferase 1	T2,MAT,ACAT,THIL	38	HGNC:93	P24752	11	14	ensembl_havana	protein_coding
278	ENSG00000075426	FOSL2	FOS like 2, AP-1 transcription factor subunit	FRA2	2355	HGNC:3798	P15408	2	12	ensembl_havana	protein_coding
279	ENSG00000075461	CACNG4	calcium voltage-gated channel auxiliary subunit gamma 4		27092	HGNC:1408	Q9UBN1	17	6	ensembl_havana	protein_coding
280	ENSG00000075618	FSCN1	fascin actin-bundling protein 1	HSN,SNL,p55,FAN1	6624	HGNC:11148	Q16658	7	18	ensembl_havana	protein_coding
281	ENSG00000075624	ACTB	actin beta	BRWS1,PS1TP5BP1	60	HGNC:132	P60709	7	17	ensembl_havana	protein_coding
282	ENSG00000075673	ATP12A	ATPase H+/K+ transporting non-gastric alpha2 subunit	HK,ATP1AL1,H-K-ATPase	479	HGNC:13816	P54707	13	12	ensembl_havana	protein_coding
283	ENSG00000076003	MCM6	minichromosome maintenance complex component 6	Mis5,P105MCM,MCG40308	4175	HGNC:6949	Q14566	2	5	ensembl_havana	protein_coding
284	ENSG00000076258	FMO4	flavin containing dimethylaniline monoxygenase 4	FMO2	2329	HGNC:3772	P31512	1	10	ensembl_havana	protein_coding
285	ENSG00000076344	RGS11	regulator of G protein signaling 11	RS11	8786	HGNC:9993	O94810	16	16	ensembl_havana	protein_coding
286	ENSG00000076641	PAG1	phosphoprotein membrane anchor with glycosphingolipid microdomains 1	CBP,PAG	55824	HGNC:30043	Q9NWQ8	8	4	ensembl_havana	protein_coding
287	ENSG00000076706	MCAM	melanoma cell adhesion molecule	CD146,MUC18,HEMCAM,METCAM,MelCAM	4162	HGNC:6934	P43121	11	17	ensembl_havana	protein_coding
288	ENSG00000076826	CAMSAP3	calmodulin regulated spectrin associated protein family member 3	NEZHA,PPP1R80,KIAA1543	57662	HGNC:29307	Q9P1Y5	19	10	ensembl_havana	protein_coding
289	ENSG00000077009	NMRK2	nicotinamide riboside kinase 2	MIBP,NRK2,ITGB1BP3	27231	HGNC:17871	Q9NPI5	19	13	ensembl_havana	protein_coding
290	ENSG00000077092	RARB	retinoic acid receptor beta	HAP,RRB2,NR1B2,MCOPS12,RARbeta,RARbeta1	5915	HGNC:9865	P10826	3	19	ensembl_havana	protein_coding
291	ENSG00000077150	NFKB2	nuclear factor kappa B subunit 2	p52,p100,H2TF1,LYT10,CVID10,LYT-10,NF-kB2,p49/p100	4791	HGNC:7795	Q00653	10	20	ensembl_havana	protein_coding
292	ENSG00000077152	UBE2T	ubiquitin conjugating enzyme E2 T	FANCT,PIG50,HSPC150	29089	HGNC:25009	Q9NPD8	1	11	ensembl_havana	protein_coding
293	ENSG00000077238	IL4R	interleukin 4 receptor	CD124,IL4RA,IL-4RA	3566	HGNC:6015	P24394	16	14	ensembl_havana	protein_coding
294	ENSG00000077274	CAPN6	calpain 6	CANPX,CAPNX,CalpM,DJ914P14.1	827	HGNC:1483	Q9Y6Q1	X	9	ensembl_havana	protein_coding
295	ENSG00000077348	EXOSC5	exosome component 5	p12B,CABAC,RRP46,RRP41B,Rrp46p,hRrp46p	56915	HGNC:24662	Q9NQT4	19	9	ensembl_havana	protein_coding
296	ENSG00000077522	ACTN2	actinin alpha 2	MPD6,CMH23,CMD1AA,MYOCOZ	88	HGNC:164	P35609	1	14	ensembl_havana	protein_coding
297	ENSG00000078018	MAP2	microtubule associated protein 2	MAP-2,MAP2A,MAP2B,MAP2C	4133	HGNC:6839	P11137	2	20	ensembl_havana	protein_coding
298	ENSG00000078081	LAMP3	lysosomal associated membrane protein 3	LAMP,CD208,DCLAMP,LAMP-3,TSC403,DC LAMP,DC-LAMP	27074	HGNC:14582	Q9UQV4	3	8	ensembl_havana	protein_coding
299	ENSG00000078098	FAP	fibroblast activation protein alpha	FAPA,SIMP,DPPIV,FAPalpha	2191	HGNC:3590	Q12884	2	14	ensembl_havana	protein_coding
300	ENSG00000078114	NEBL	nebulette	LASP2,LNEBL,C10orf113,bA165O3.1	10529	HGNC:16932	O76041	10	19	ensembl_havana	protein_coding
301	ENSG00000078401	EDN1	endothelin 1	ET1,QME,PPET1,ARCND3,HDLCQ7	1906	HGNC:3176	P05305	6	7	ensembl_havana	protein_coding
302	ENSG00000078596	ITM2A	integral membrane protein 2A	E25A,BRICD2A	9452	HGNC:6173	O43736	X	11	ensembl_havana	protein_coding
303	ENSG00000078814	MYH7B	myosin heavy chain 7B	MHC14,MYH14	57644	HGNC:15906	A7E2Y1	20	17	ensembl_havana	protein_coding
304	ENSG00000078900	TP73	tumor protein p73	P73,CILD47	7161	HGNC:12003	O15350	1	15	ensembl_havana	protein_coding
305	ENSG00000079101	CLUL1	clusterin like 1	RA337M	27098	HGNC:2096	Q15846	18	16	ensembl_havana	protein_coding
306	ENSG00000079112	CDH17	cadherin 17	HPT1,CDH16,HPT-1	1015	HGNC:1756	Q12864	8	10	ensembl_havana	protein_coding
307	ENSG00000079215	SLC1A3	solute carrier family 1 member 3	EA6,EAAT1,GLAST,GLAST1	6507	HGNC:10941	P43003	5	15	ensembl_havana	protein_coding
308	ENSG00000079257	LXN	latexin	ECI,TCI	56925	HGNC:13347	Q9BS40	3	8	ensembl_havana	protein_coding
309	ENSG00000079263	SP140	SP140 nuclear body protein	LYSP100,LYSP100-A,LYSP100-B	11262	HGNC:17133	Q13342	2	19	ensembl_havana	protein_coding
310	ENSG00000079335	CDC14A	cell division cycle 14A	cdc14,DFNB32,DFNB35,hCDC14,DFNB105	8556	HGNC:1718	Q9UNH5	1	20	ensembl_havana	protein_coding
311	ENSG00000079385	CEACAM1	CEA cell adhesion molecule 1	BGP,BGP1,BGPI	634	HGNC:1814	P13688	19	23	ensembl_havana	protein_coding
312	ENSG00000079462	PAFAH1B3	platelet activating factor acetylhydrolase 1b catalytic subunit 3	PAFAHG	5050	HGNC:8576	Q15102	19	8	ensembl_havana	protein_coding
313	ENSG00000079616	KIF22	kinesin family member 22	KID,OBP,KNSL4,OBP-1,OBP-2,SEMDJL2,A-328A3.2	3835	HGNC:6391	Q14807	16	13	ensembl_havana	protein_coding
314	ENSG00000079999	KEAP1	kelch like ECH associated protein 1	INrf2,KLHL19	9817	HGNC:23177	Q14145	19	14	ensembl_havana	protein_coding
315	ENSG00000080031	PTPRH	protein tyrosine phosphatase receptor type H	SAP1,R-PTP-H	5794	HGNC:9672	Q9HD43	19	10	ensembl_havana	protein_coding
316	ENSG00000080166	DCT	dopachrome tautomerase	OCA8,TRP-2,TYRP2	1638	HGNC:2709	P40126	13	16	ensembl_havana	protein_coding
317	ENSG00000080298	RFX3	regulatory factor X3		5991	HGNC:9984	P48380	9	15	ensembl_havana	protein_coding
318	ENSG00000080573	COL5A3	collagen type V alpha 3 chain		50509	HGNC:14864	P25940	19	7	ensembl_havana	protein_coding
319	ENSG00000080644	CHRNA3	cholinergic receptor nicotinic alpha 3 subunit	LNCR2,PAOD2,BAIPRCK,NACHRA3	1136	HGNC:1957	P32297	15	16	ensembl_havana	protein_coding
320	ENSG00000080823	MOK	MOK protein kinase	RAGE,RAGE1,STK30,RAGE-1	5891	HGNC:9833	Q9UQ07	14	23	ensembl_havana	protein_coding
321	ENSG00000080854	IGSF9B	immunoglobulin superfamily member 9B	LINC00947,MIR4697HG	22997	HGNC:32326	Q9UPX0	11	16	ensembl_havana	protein_coding
322	ENSG00000080986	NDC80	NDC80 kinetochore complex component	HEC,HEC1,TID3,KNTC2,HsHec1,hsNDC80	10403	HGNC:16909	O14777	18	13	ensembl_havana	protein_coding
323	ENSG00000081041	CXCL2	C-X-C motif chemokine ligand 2	GRO2,GROb,MIP2,MIP2A,SCYB2,MGSA-b,MIP-2a,CINC-2a	2920	HGNC:4603	P19875	4	9	ensembl_havana	protein_coding
324	ENSG00000081052	COL4A4	collagen type IV alpha 4 chain	BFH,ATS2,CA44	1286	HGNC:2206	P53420	2	13	ensembl_havana	protein_coding
325	ENSG00000081138	CDH7	cadherin 7	CDH7L1	1005	HGNC:1766	Q9ULB5	18	14	ensembl_havana	protein_coding
326	ENSG00000081277	PKP1	plakophilin 1	B6P,EDSFS	5317	HGNC:9023	Q13835	1	13	ensembl_havana	protein_coding
327	ENSG00000081479	LRP2	LDL receptor related protein 2	DBS,GP330,LRP-2	4036	HGNC:6694	P98164	2	15	ensembl_havana	protein_coding
328	ENSG00000081800	SLC13A1	solute carrier family 13 member 1	NAS1,NaSi-1	6561	HGNC:10916	Q9BZW2	7	9	ensembl_havana	protein_coding
329	ENSG00000081913	PHLPP1	PH domain and leucine rich repeat protein phosphatase 1	SCOP,PHLPP,PPM3A,PLEKHE1	23239	HGNC:20610	O60346	18	14	ensembl_havana	protein_coding
330	ENSG00000081923	ATP8B1	ATPase phospholipid transporting 8B1	BRIC,FIC1,ICP1,PFIC,ATPIC,PFIC1	5205	HGNC:3706	O43520	18	15	havana	protein_coding
331	ENSG00000081985	IL12RB2	interleukin 12 receptor subunit beta 2		3595	HGNC:5972	Q99665	1	13	ensembl_havana	protein_coding
332	ENSG00000082014	SMARCD3	SWI/SNF related, matrix associated, actin dependent regulator of chromatin, subfamily d, member 3	Rsc6p,BAF60C,CRACD3	6604	HGNC:11108	Q6STE5	7	17	ensembl_havana	protein_coding
333	ENSG00000082074	FYB1	FYN binding protein 1	FYB,ADAP,THC3,PRO0823,SLAP130,SLAP-130	2533	HGNC:4036	O15117	5	19	ensembl_havana	protein_coding
334	ENSG00000082126	MPP4	MAGUK p55 scaffold protein 4	DLG6,ALS2CR5	58538	HGNC:13680	Q96JB8	2	18	ensembl_havana	protein_coding
335	ENSG00000082482	KCNK2	potassium two pore domain channel subfamily K member 2	TREK,TPKC1,TREK1,K2p2.1,TREK-1,hTREK-1c,hTREK-1e	3776	HGNC:6277	O95069	1	14	ensembl_havana	protein_coding
336	ENSG00000082497	SERTAD4	SERTA domain containing 4	DJ667H12.2	56256	HGNC:25236	Q9NUC0	1	12	ensembl_havana	protein_coding
337	ENSG00000082684	SEMA5B	semaphorin 5B	SemG,SEMAG	54437	HGNC:10737	Q9P283	3	16	ensembl_havana	protein_coding
338	ENSG00000082898	XPO1	exportin 1	emb,CRM1,exp1,CRM-1	7514	HGNC:12825	O14980	2	19	ensembl_havana	protein_coding
339	ENSG00000083067	TRPM3	transient receptor potential cation channel subfamily M member 3	GON-2,MLSN2,LTRPC3	80036	HGNC:17992	Q9HCF6	9	24	ensembl_havana	protein_coding
340	ENSG00000083168	KAT6A	lysine acetyltransferase 6A	MOZ,ARTHS,MRD32,MYST3,MYST-3,ZNF220,RUNXBP2,ZC2HC6A	7994	HGNC:13013	Q92794	8	11	ensembl_havana	protein_coding
341	ENSG00000083454	P2RX5	purinergic receptor P2X 5	P2X5,LRH-1,P2X5R	5026	HGNC:8536	Q93086	17	22	ensembl_havana	protein_coding
342	ENSG00000083720	OXCT1	3-oxoacid CoA-transferase 1	OXCT,SCOT	5019	HGNC:8527	P55809	5	13	ensembl_havana	protein_coding
343	ENSG00000083799	CYLD	CYLD lysine 63 deubiquitinase	EAC,MFT,SBS,TEM,BRSS,CDMT,MFT1,CYLD1,CYLDI,USPL2,FTDALS8	1540	HGNC:2584	Q9NQC7	16	18	ensembl_havana	protein_coding
344	ENSG00000083845	RPS5	ribosomal protein S5	S5	6193	HGNC:10426	P46782	19	9	ensembl_havana	protein_coding
345	ENSG00000083896	YTHDC1	YTH domain containing 1	YT521,YT521-B	91746	HGNC:30626	Q96MU7	4	13	ensembl_havana	protein_coding
346	ENSG00000084207	GSTP1	glutathione S-transferase pi 1	PI,DFN7,GST3,GSTP,FAEES3,HEL-S-22	2950	HGNC:4638	P09211	11	18	ensembl_havana	protein_coding
347	ENSG00000084628	NKAIN1	sodium/potassium transporting ATPase interacting 1	FAM77C	79570	HGNC:25743	Q4KMZ8	1	10	ensembl_havana	protein_coding
348	ENSG00000084636	COL16A1	collagen type XVI alpha 1 chain	447AA,FP1572	1307	HGNC:2193	Q07092	1	18	ensembl_havana	protein_coding
349	ENSG00000084710	EFR3B	EFR3 homolog B	KIAA0953	22979	HGNC:29155	Q9Y2G0	2	14	ensembl_havana	protein_coding
350	ENSG00000085185	BCORL1	BCL6 corepressor like 1	SHUVER,BCoR-L1,CXorf10	63035	HGNC:25657	Q5H9F3	X	16	ensembl_havana	protein_coding
351	ENSG00000085465	OVGP1	oviductal glycoprotein 1	EGP,OGP,MUC9,CHIT5	5016	HGNC:8524	Q12889	1	13	ensembl_havana	protein_coding
352	ENSG00000085514	PILRA	paired immunoglobin like type 2 receptor alpha	FDF03	29992	HGNC:20396	Q9UKJ1	7	16	ensembl_havana	protein_coding
353	ENSG00000085552	IGSF9	immunoglobulin superfamily member 9	Nrt1,IGSF9A,FP18798	57549	HGNC:18132	Q9P2J2	1	17	ensembl_havana	protein_coding
354	ENSG00000085563	ABCB1	ATP binding cassette subfamily B member 1	CLCS,MDR1,P-GP,PGY1,ABC20,CD243,GP170,p-170	5243	HGNC:40	P08183	7	15	ensembl_havana	protein_coding
355	ENSG00000085662	AKR1B1	aldo-keto reductase family 1 member B	AR,ADR,ALR2,ALDR1	231	HGNC:381	P15121	7	14	ensembl_havana	protein_coding
356	ENSG00000085871	MGST2	microsomal glutathione S-transferase 2	GST2,MGST-II	4258	HGNC:7063	Q99735	4	9	ensembl_havana	protein_coding
357	ENSG00000085999	RAD54L	RAD54 like	HR54,hHR54,RAD54A,hRAD54	8438	HGNC:9826	Q92698	1	13	ensembl_havana	protein_coding
358	ENSG00000086289	EPDR1	ependymin related 1	EPDR,UCC1,MERP1,MERP-1	54749	HGNC:17572	Q9UM22	7	12	ensembl_havana	protein_coding
359	ENSG00000086300	SNX10	sorting nexin 10	OPTB8	29887	HGNC:14974	Q9Y5X0	7	16	ensembl_havana	protein_coding
360	ENSG00000086548	CEACAM6	CEA cell adhesion molecule 6	NCA,CEAL,CD66c	4680	HGNC:1818	P40199	19	9	ensembl_havana	protein_coding
361	ENSG00000086570	FAT2	FAT atypical cadherin 2	CDHF8,CDHR9,HFAT2,MEGF1,SCA45	2196	HGNC:3596	Q9NYQ8	5	12	ensembl_havana	protein_coding
362	ENSG00000086619	ERO1B	endoplasmic reticulum oxidoreductase 1 beta	ERO1LB,Ero1beta	56605	HGNC:14355	Q86YB8	1	14	ensembl_havana	protein_coding
363	ENSG00000086696	HSD17B2	hydroxysteroid 17-beta dehydrogenase 2	HSD17,SDR9C2,EDH17B2	3294	HGNC:5211	P37059	16	11	ensembl_havana	protein_coding
364	ENSG00000086717	PPEF1	protein phosphatase with EF-hand domain 1	PP7,PPEF,PPP7C,PPP7CA	5475	HGNC:9243	O14829	X	18	ensembl_havana	protein_coding
365	ENSG00000086991	NOX4	NADPH oxidase 4	KOX,KOX-1,RENOX	50507	HGNC:7891	Q9NPH5	11	13	ensembl_havana	protein_coding
366	ENSG00000087074	PPP1R15A	protein phosphatase 1 regulatory subunit 15A	GADD34	23645	HGNC:14375	O75807	19	8	ensembl_havana	protein_coding
367	ENSG00000087076	HSD17B14	hydroxysteroid 17-beta dehydrogenase 14	DHRS10,SDR47C1,retSDR3	51171	HGNC:23238	Q9BPX1	19	9	ensembl_havana	protein_coding
368	ENSG00000087085	ACHE	acetylcholinesterase (Cartwright blood group)	YT,ACEE,ARACHE,N-ACHE	43	HGNC:108	P22303	7	16	ensembl_havana	protein_coding
369	ENSG00000087086	FTL	ferritin light chain	LFTD,NBIA3	2512	HGNC:3999	P02792	19	15	ensembl_havana	protein_coding
370	ENSG00000087128	TMPRSS11E	transmembrane serine protease 11E	DESC1,TMPRSS11E2	28983	HGNC:24465	Q9UL52	4	10	ensembl_havana	protein_coding
371	ENSG00000087237	CETP	cholesteryl ester transfer protein	BPIFF,HDLCQ10	1071	HGNC:1869	P11597	16	12	ensembl_havana	protein_coding
372	ENSG00000087245	MMP2	matrix metallopeptidase 2	CLG4,MONA,CLG4A,MMP-2,TBE-1,MMP-II	4313	HGNC:7166	P08253	16	13	ensembl_havana	protein_coding
373	ENSG00000087494	PTHLH	parathyroid hormone like hormone	HHM,PLP,BDE2,PTHR,PTHRP	5744	HGNC:9607	P12272	12	16	ensembl_havana	protein_coding
374	ENSG00000087495	PHACTR3	phosphatase and actin regulator 3	H17739,SCAPIN1,PPP1R123,SCAPININ,C20orf101	116154	HGNC:15833	Q96KR7	20	17	ensembl_havana	protein_coding
375	ENSG00000087589	CASS4	Cas scaffold protein family member 4	CAS4,HEFL,HEPL,C20orf32	57091	HGNC:15878	Q9NQ75	20	17	ensembl_havana	protein_coding
376	ENSG00000088002	SULT2B1	sulfotransferase family 2B member 1	HSST2,ARCI14	6820	HGNC:11459	O00204	19	12	ensembl_havana	protein_coding
377	ENSG00000088340	FER1L4	fer-1 like family member 4 (pseudogene)	C20orf124	80307	HGNC:15801	A9Z1Z3	20	17	ensembl_havana	transcribed_unitary_pseudogene
378	ENSG00000088386	SLC15A1	solute carrier family 15 member 1	PEPT1,HPECT1,HPEPT1	6564	HGNC:10920	P46059	13	17	ensembl_havana	protein_coding
379	ENSG00000088538	DOCK3	dedicator of cytokinesis 3	PBP,MOCA,NEDIDHA	1795	HGNC:2989	Q8IZD9	3	13	ensembl_havana	protein_coding
380	ENSG00000088726	TMEM40	transmembrane protein 40		55287	HGNC:25620	Q8WWA1	3	16	ensembl_havana	protein_coding
381	ENSG00000088826	SMOX	spermine oxidase	PAO,SMO,PAO1,PAOH,PAO-1,PAOH1,C20orf16	54498	HGNC:15862	Q9NWM0	20	18	ensembl_havana	protein_coding
382	ENSG00000088827	SIGLEC1	sialic acid binding Ig like lectin 1	SN,CD169,SIGLEC-1	6614	HGNC:11127	Q9BZZ2	20	13	ensembl_havana	protein_coding
383	ENSG00000088836	SLC4A11	solute carrier family 4 member 11	BTR1,CHED,CDPD1,CHED2,NABC1,dJ794I6.2	83959	HGNC:16438	Q8NBS3	20	14	ensembl_havana	protein_coding
384	ENSG00000088881	EBF4	EBF family member 4	COE4,OE-4,O/E-4	57593	HGNC:29278	Q9BQW3	20	21	ensembl_havana	protein_coding
385	ENSG00000088882	CPXM1	carboxypeptidase X, M14 family member 1	CPX1,CPXM	56265	HGNC:15771	Q96SM3	20	8	ensembl_havana	protein_coding
386	ENSG00000088926	F11	coagulation factor XI	FXI,PTA	2160	HGNC:3529	P03951	4	14	ensembl_havana	protein_coding
387	ENSG00000088992	TESC	tescalcin	TSC,CHP3	54997	HGNC:26065	Q96BS2	12	18	ensembl_havana	protein_coding
388	ENSG00000089048	ESF1	ESF1 nucleolar pre-rRNA processing protein homolog	ABTAP,C20orf6,HDCMC28P,bA526K24.1	51575	HGNC:15898	Q9H501	20	15	ensembl_havana	protein_coding
389	ENSG00000089050	RBBP9	RB binding protein 9, serine hydrolase	BOG,RBBP10	10741	HGNC:9892	O75884	20	16	ensembl_havana	protein_coding
390	ENSG00000089101	CFAP61	cilia and flagella associated protein 61	CaM-IP3,C20orf26,dJ1002M8.3,dJ1178H5.4	26074	HGNC:15872	Q8NHU2	20	19	ensembl_havana	protein_coding
391	ENSG00000089127	OAS1	2'-5'-oligoadenylate synthetase 1	OIAS,IFI-4,OIASI,E18/E16	4938	HGNC:8086	P00973	12	15	ensembl_havana	protein_coding
392	ENSG00000089157	RPLP0	ribosomal protein lateral stalk subunit P0	P0,LP0,L10E,RPP0,PRLP0	6175	HGNC:10371	P05388	12	16	ensembl_havana	protein_coding
393	ENSG00000089685	BIRC5	baculoviral IAP repeat containing 5	API4,EPR-1	332	HGNC:593	O15392	17	15	ensembl_havana	protein_coding
394	ENSG00000089692	LAG3	lymphocyte activating 3	CD223	3902	HGNC:6476	P18627	12	9	ensembl_havana	protein_coding
395	ENSG00000089847	ANKRD24	ankyrin repeat domain 24		170961	HGNC:29424	Q8TF21	19	12	ensembl_havana	protein_coding
396	ENSG00000090013	BLVRB	biliverdin reductase B	FLR,BVRB,SDR43U1,HEL-S-10	645	HGNC:1063	P30043	19	11	ensembl_havana	protein_coding
397	ENSG00000090104	RGS1	regulator of G protein signaling 1	1R20,BL34,IER1,IR20,HEL-S-87	5996	HGNC:9991	Q08116	1	12	ensembl_havana	protein_coding
398	ENSG00000090266	NDUFB2	NADH:ubiquinone oxidoreductase subunit B2	AGGG,CI-AGGG	4708	HGNC:7697	O95178	7	13	ensembl_havana	protein_coding
399	ENSG00000090339	ICAM1	intercellular adhesion molecule 1	BB2,CD54,P3.58	3383	HGNC:5344	P05362	19	9	ensembl_havana	protein_coding
400	ENSG00000090382	LYZ	lysozyme	LZM,LYZF1	4069	HGNC:6740	P61626	12	7	ensembl_havana	protein_coding
401	ENSG00000090539	CHRD	chordin		8646	HGNC:1949	Q9H2X0	3	15	ensembl_havana	protein_coding
402	ENSG00000090674	MCOLN1	mucolipin TRP cation channel 1	ML1,ML4,MG-2,MLIV,MST080,TRPML1,MSTP080,TRP-ML1,TRPM-L1	57192	HGNC:13356	Q9GZU1	19	16	ensembl_havana	protein_coding
403	ENSG00000090776	EFNB1	ephrin B1	CFND,CFNS,EFB1,EFL3,EPLG2,Elk-L,LERK2	1947	HGNC:3226	P98172	X	6	ensembl_havana	protein_coding
404	ENSG00000090971	NAT14	N-acetyltransferase 14 (putative)	KLP1	57106	HGNC:28918	Q8WUY8	19	5	ensembl_havana	protein_coding
405	ENSG00000091137	SLC26A4	solute carrier family 26 member 4	EVA,PDS,DFNB4,TDH2B	5172	HGNC:8818	O43511	7	14	ensembl_havana	protein_coding
406	ENSG00000091138	SLC26A3	solute carrier family 26 member 3	CLD,DRA	1811	HGNC:3018	P40879	7	13	ensembl_havana	protein_coding
407	ENSG00000091181	IL5RA	interleukin 5 receptor subunit alpha	IL5R,CD125,CDw125,HSIL5R3	3568	HGNC:6017	Q01344	3	20	ensembl_havana	protein_coding
408	ENSG00000091482	SMPX	small muscle protein X-linked	Csl,DFN6,MPD7,DFNX4,Chisel	23676	HGNC:11122	Q9UHP9	X	8	ensembl_havana	protein_coding
409	ENSG00000091513	TF	transferrin	TFQTL1,PRO1557,PRO2086,HEL-S-71p	7018	HGNC:11740	P02787	3	16	ensembl_havana	protein_coding
410	ENSG00000091592	NLRP1	NLR family pyrin domain containing 1	NAC,JRRP,MSPC,AIADK,CARD7,CIDED,NALP1,SLEV1,DEFCAP,PP1044,VAMAS1,CLR17.1,DEFCAP-L/S	22861	HGNC:14374	Q9C000	17	16	ensembl_havana	protein_coding
411	ENSG00000091844	RGS17	regulator of G protein signaling 17	RGSZ2,RGS-17,hRGS17	26575	HGNC:14088	Q9UGC6	6	8	ensembl_havana	protein_coding
412	ENSG00000091972	CD200	CD200 molecule	MRC,MOX1,MOX2,OX-2	4345	HGNC:7203	P41217	3	18	ensembl_havana	protein_coding
413	ENSG00000091986	CCDC80	coiled-coil domain containing 80	CL2,URB,DRO1,SSG1,okuribin,LINC01279	151887	HGNC:30649	Q76M96	3	16	ensembl_havana	protein_coding
414	ENSG00000092036	HAUS4	HAUS augmin like complex subunit 4	C14orf94	54930	HGNC:20163	Q9H6D7	14	19	ensembl_havana	protein_coding
415	ENSG00000092051	JPH4	junctophilin 4	JP4,JPHL1	84502	HGNC:20156	Q96JJ6	14	17	ensembl_havana	protein_coding
416	ENSG00000092054	MYH7	myosin heavy chain 7	CMH1,MPD1,SPMD,SPMM,CMD1S,MYHCB	4625	HGNC:7577	P12883	14	13	ensembl_havana	protein_coding
417	ENSG00000092470	WDR76	WD repeat domain 76	CDW14	79968	HGNC:25773	Q9H967	15	12	ensembl_havana	protein_coding
418	ENSG00000092529	CAPN3	calpain 3	p94,CANP3,LGMD2,nCL-1,CANPL3,LGMD2A,LGMDD4,LGMDR1	825	HGNC:1480	P20807	15	25	ensembl_havana	protein_coding
419	ENSG00000092607	TBX15	T-box transcription factor 15	TBX14	6913	HGNC:11594	Q96SF7	1	15	ensembl_havana	protein_coding
420	ENSG00000092621	PHGDH	phosphoglycerate dehydrogenase	NLS,PDG,PGD,NLS1,PGAD,PGDH,SERA,3PGDH,3-PGDH,PHGDHD,HEL-S-113	26227	HGNC:8923	O43175	1	13	ensembl_havana	protein_coding
421	ENSG00000092758	COL9A3	collagen type IX alpha 3 chain	IDD,MED,EDM3,DJ885L7.4.1	1299	HGNC:2219	Q14050	20	18	ensembl_havana	protein_coding
422	ENSG00000092850	TEKT2	tektin 2	TEKTB1,TEKTIN-T,h-tektin-t	27285	HGNC:11725	Q9UIF3	1	12	ensembl_havana	protein_coding
423	ENSG00000092853	CLSPN	claspin		63967	HGNC:19715	Q9HAW4	1	14	ensembl_havana	protein_coding
424	ENSG00000093009	CDC45	cell division cycle 45	CDC45L,MGORS7,CDC45L2,PORC-PI-1	8318	HGNC:1739	O75419	22	11	ensembl_havana	protein_coding
425	ENSG00000093134	VNN3			NA			6	15	ensembl_havana	protein_coding
426	ENSG00000094755	GABRP	gamma-aminobutyric acid type A receptor subunit pi		2568	HGNC:4089	O00591	5	17	ensembl_havana	protein_coding
427	ENSG00000094804	CDC6	cell division cycle 6	CDC18L,HsCDC6,MGORS5,HsCDC18	990	HGNC:1744	Q99741	17	12	ensembl_havana	protein_coding
428	ENSG00000095066	HOOK2	hook microtubule tethering protein 2	HK2	29911	HGNC:19885	Q96ED9	19	12	ensembl_havana	protein_coding
429	ENSG00000095203	EPB41L4B	erythrocyte membrane protein band 4.1 like 4B	CG1,EHM2,LULU2	54566	HGNC:19818	Q9H329	9	15	ensembl_havana	protein_coding
430	ENSG00000095303	PTGS1	prostaglandin-endoperoxide synthase 1	COX1,COX3,PHS1,PCOX1,PES-1,PGHS1,PTGHS,PGG/HS,PGHS-1	5742	HGNC:9604	P23219	9	17	ensembl_havana	protein_coding
431	ENSG00000095370	SH2D3C	SH2 domain containing 3C	CHAT,NSP3,SHEP1,PRO34088	10044	HGNC:16884	Q8N5H7	9	20	ensembl_havana	protein_coding
432	ENSG00000095585	BLNK	B cell linker	bca,AGM4,BASH,LY57,SLP65,BLNK-S,SLP-65	29760	HGNC:14211	Q8WV28	10	17	ensembl_havana	protein_coding
433	ENSG00000095587	TLL2	tolloid like 2		7093	HGNC:11844	Q9Y6L7	10	9	ensembl_havana	protein_coding
434	ENSG00000095596	CYP26A1	cytochrome P450 family 26 subfamily A member 1	CP26,CYP26,P450RAI,P450RAI1	1592	HGNC:2603	O43174	10	12	ensembl_havana	protein_coding
435	ENSG00000095713	CRTAC1	cartilage acidic protein 1	ASPIC,CEP68,LOTUS,ASPIC1,CEP-68	55118	HGNC:14882	Q9NQ79	10	14	ensembl_havana	protein_coding
436	ENSG00000095752	IL11	interleukin 11	AGIF,IL-11	3589	HGNC:5966	P20809	19	7	ensembl_havana	protein_coding
437	ENSG00000095777	MYO3A	myosin IIIA	DFNB30	53904	HGNC:7601	Q8NEV4	10	17	ensembl_havana	protein_coding
438	ENSG00000095906	NUBP2	NUBP iron-sulfur cluster assembly factor 2, cytosolic	CFD1,CIAO6,NBP 2,NUBP1	10101	HGNC:8042	Q9Y5Y2	16	17	ensembl_havana	protein_coding
439	ENSG00000095932	SMIM24	small integral membrane protein 24	MARDI,HSPC323,C19orf77	284422	HGNC:37244	O75264	19	7	ensembl_havana	protein_coding
440	ENSG00000095951	HIVEP1	HIVEP zinc finger 1	GAAP,ZAS1,CIRIP,MBP-1,ZNF40,CRYBP1,ZNF40A,PRDII-BF1,Schnurri-1	3096	HGNC:4920	P15822	6	17	ensembl_havana	protein_coding
441	ENSG00000096006	CRISP3	cysteine rich secretory protein 3	Aeg2,CRS3,SGP28,CRISP-3,dJ442L6.3	10321	HGNC:16904	P54108	6	12	ensembl_havana	protein_coding
442	ENSG00000096080	MRPS18A	mitochondrial ribosomal protein S18A	S18bmt,S18mt-a,MRPS18-3,HumanS18b,MRP-S18-3,MRP-S18-a	55168	HGNC:14515	Q9NVS2	6	12	ensembl_havana	protein_coding
443	ENSG00000096433	ITPR3	inositol 1,4,5-trisphosphate receptor type 3	IP3R,IP3R3	3710	HGNC:6182	Q14573	6	11	ensembl_havana	protein_coding
444	ENSG00000096654	ZNF184	zinc finger protein 184	kr-ZNF3	7738	HGNC:12975	Q99676	6	15	ensembl_havana	protein_coding
445	ENSG00000096717	SIRT1	sirtuin 1	SIR2,SIR2L1,SIR2alpha	23411	HGNC:14929	Q96EB6	10	12	ensembl_havana	protein_coding
446	ENSG00000096968	JAK2	Janus kinase 2	JTK10	3717	HGNC:6192	O60674	9	14	ensembl_havana	protein_coding
447	ENSG00000096996	IL12RB1	interleukin 12 receptor subunit beta 1	CD212,IMD30,IL12RB,IL-12R-BETA1	3594	HGNC:5971	P42701	19	16	ensembl_havana	protein_coding
448	ENSG00000097096	SYDE2	synapse defective Rho GTPase homolog 2		84144	HGNC:25841	Q5VT97	1	9	ensembl_havana	protein_coding
449	ENSG00000099139	PCSK5	proprotein convertase subtilisin/kexin type 5	PC5,PC6,PC6A,SPC6	5125	HGNC:8747	Q92824	9	14	ensembl_havana	protein_coding
450	ENSG00000099194	SCD	stearoyl-CoA desaturase	SCD1,FADS5,SCDOS,hSCD1,MSTP008	6319	HGNC:10571	O00767	10	6	ensembl_havana	protein_coding
451	ENSG00000099338	CATSPERG	cation channel sperm associated auxiliary subunit gamma	C19orf15	57828	HGNC:25243	Q6ZRH7	19	23	ensembl_havana	protein_coding
452	ENSG00000099341	PSMD8	proteasome 26S subunit, non-ATPase 8	S14,p31,HIP6,HYPF,Nin1p,Rpn12,HEL-S-91n	5714	HGNC:9566	P48556	19	12	ensembl_havana	protein_coding
453	ENSG00000099622	CIRBP	cold inducible RNA binding protein	CIRP	1153	HGNC:1982	Q14011	19	14	ensembl_havana	protein_coding
454	ENSG00000099624	ATP5F1D	ATP synthase F1 subunit delta	ATP5D,MC5DN5	513	HGNC:837	P30049	19	8	ensembl_havana	protein_coding
455	ENSG00000099795	NDUFB7	NADH:ubiquinone oxidoreductase subunit B7	B18,CI-B18	4713	HGNC:7702	P17568	19	7	ensembl_havana	protein_coding
456	ENSG00000099797	TECR	trans-2,3-enoyl-CoA reductase	SC2,TER,GPSN2,MRT14	9524	HGNC:4551	Q9NZ01	19	15	ensembl_havana	protein_coding
457	ENSG00000099800	TIMM13	translocase of inner mitochondrial membrane 13	ppv1,TIM13,TIM13B,TIMM13A,TIMM13B	26517	HGNC:11816	Q9Y5L4	19	8	ensembl_havana	protein_coding
458	ENSG00000099812	MISP	mitotic spindle positioning	MISP1,C19orf21	126353	HGNC:27000	Q8IVT2	19	9	ensembl_havana	protein_coding
459	ENSG00000099817	POLR2E	RNA polymerase II, I and III subunit E	RPB5,XAP4,RPABC1,hRPB25,hsRPB5	5434	HGNC:9192	P19388	19	12	ensembl_havana	protein_coding
460	ENSG00000099834	CDHR5	cadherin related family member 5	MLPCDH,MUCDHL,MUPCDH,MU-PCDH	53841	HGNC:7521	Q9HBB8	11	19	ensembl_havana	protein_coding
461	ENSG00000099860	GADD45B	growth arrest and DNA damage inducible beta	MYD118,GADD45BETA	4616	HGNC:4096	O75293	19	9	ensembl_havana	protein_coding
462	ENSG00000099864	PALM	paralemmin	PALM1	5064	HGNC:8594	O75781	19	18	ensembl_havana	protein_coding
463	ENSG00000099875	MKNK2	MAPK interacting serine/threonine kinase 2	MNK2,GPRK7	2872	HGNC:7111	Q9HBH9	19	16	ensembl_havana	protein_coding
464	ENSG00000099899	TRMT2A	tRNA methyltransferase 2 homolog A	HTF9C	27037	HGNC:24974	Q8IZ69	22	15	ensembl_havana	protein_coding
465	ENSG00000099937	SERPIND1	serpin family D member 1	HC2,LS2,HCF2,HCII,HLS2,THPH10,D22S673	3053	HGNC:4838	P05546	22	11	ensembl_havana	protein_coding
466	ENSG00000099985	OSM	oncostatin M		5008	HGNC:8506	P13725	22	4	ensembl_havana	protein_coding
467	ENSG00000099994	SUSD2	sushi domain containing 2	W5C5,BK65A6.2	56241	HGNC:30667	Q9UGT4	22	11	ensembl_havana	protein_coding
468	ENSG00000099998	GGT5	gamma-glutamyltransferase 5	GGL,GGT 5,GGTLA1,GGT-REL	2687	HGNC:4260	P36269	22	19	ensembl_havana	protein_coding
469	ENSG00000099999	RNF215	ring finger protein 215		200312	HGNC:33434	Q9Y6U7	22	15	ensembl_havana	protein_coding
470	ENSG00000100027	YPEL1	yippee like 1	FKSG3	29799	HGNC:12845	O60688	22	17	ensembl_havana	protein_coding
471	ENSG00000100055	CYTH4	cytohesin 4	CYT4,PSCD4,DJ63G5.1,cytohesin-4	27128	HGNC:9505	Q9UIA0	22	21	ensembl_havana	protein_coding
472	ENSG00000100065	CARD10	caspase recruitment domain family member 10	BIMP1,IMD89,CARMA3	29775	HGNC:16422	Q9BWT7	22	15	ensembl_havana	protein_coding
473	ENSG00000100075	SLC25A1	solute carrier family 25 member 1	CTP,SEA,CMS23,D2L2AD,SLC20A3	6576	HGNC:10979	P53007	22	10	ensembl_havana	protein_coding
474	ENSG00000100079	LGALS2	galectin 2	HL14	3957	HGNC:6562	P05162	22	7	ensembl_havana	protein_coding
475	ENSG00000100097	LGALS1	galectin 1	GBP,GAL1	3956	HGNC:6561	P09382	22	12	ensembl_havana	protein_coding
476	ENSG00000100138	SNU13	small nuclear ribonucleoprotein 13	FA1,FA-1,NHPX,15.5K,OTK27,SSFA1,NHP2L1,SPAG12,SNRNP15-5	4809	HGNC:7819	P55769	22	15	ensembl_havana	protein_coding
477	ENSG00000100142	POLR2F	RNA polymerase II, I and III subunit F	RPB6,POLRF,RPC15,RPABC2,RPB14.4,HRBP14.4,RPABC14.4	5435	HGNC:9193	P61218	22	16	ensembl_havana	protein_coding
478	ENSG00000100162	CENPM	centromere protein M	PANE1,CENP-M,C22orf18	79019	HGNC:18352	Q9NSP4	22	15	ensembl_havana	protein_coding
479	ENSG00000100170	SLC5A1	solute carrier family 5 member 1	NAGT,SGLT1,D22S675	6523	HGNC:11036	P13866	22	10	ensembl_havana	protein_coding
480	ENSG00000100191	SLC5A4	solute carrier family 5 member 4	SAAT1,SGLT3,DJ90G24.4	6527	HGNC:11039	Q9NY91	22	6	ensembl_havana	protein_coding
481	ENSG00000100226	GTPBP1	GTP binding protein 1	GP1,GP-1,HSPC018	9567	HGNC:4669	O00178	22	16	ensembl_havana	protein_coding
482	ENSG00000100253	MIOX	myo-inositol oxygenase	ALDRL6	55586	HGNC:14522	Q9UGB7	22	13	ensembl_havana	protein_coding
483	ENSG00000100258	LMF2	lipase maturation factor 2	TMEM153,TMEM112B	91289	HGNC:25096	Q9BU23	22	18	ensembl_havana	protein_coding
484	ENSG00000100292	HMOX1	heme oxygenase 1	HO-1,HSP32,HMOX1D,bK286B10	3162	HGNC:5013	P09601	22	18	ensembl_havana	protein_coding
485	ENSG00000100297	MCM5	minichromosome maintenance complex component 5	CDC46,MGORS8,P1-CDC46	4174	HGNC:6948	P33992	22	16	ensembl_havana	protein_coding
486	ENSG00000100300	TSPO	translocator protein	DBI,IBP,MBR,PBR,PBS,BPBS,BZRP,PKBS,PTBR,mDRC,pk18	706	HGNC:1158	P30536	22	18	ensembl_havana	protein_coding
487	ENSG00000100302	RASD2	RASD family member 2	Rhes,TEM2	23551	HGNC:18229	Q96D21	22	7	ensembl_havana	protein_coding
488	ENSG00000100304	TTLL12	tubulin tyrosine ligase like 12	dJ526I14.2	23170	HGNC:28974	Q14166	22	13	ensembl_havana	protein_coding
489	ENSG00000100311	PDGFB	platelet derived growth factor subunit B	SIS,SSV,IBGC5,PDGF2,c-sis,PDGF-2	5155	HGNC:8800	P01127	22	17	ensembl_havana	protein_coding
490	ENSG00000100321	SYNGR1	synaptogyrin 1		9145	HGNC:11498	O43759	22	15	ensembl_havana	protein_coding
491	ENSG00000100324	TAB1	TGF-beta activated kinase 1 (MAP3K7) binding protein 1	3'-Tab1,MAP3K7IP1	10454	HGNC:18157	Q15750	22	14	ensembl_havana	protein_coding
492	ENSG00000100336	APOL4	apolipoprotein L4	APOLIV,APOL-IV	80832	HGNC:14867	Q9BPW4	22	17	ensembl_havana	protein_coding
493	ENSG00000100342	APOL1	apolipoprotein L1	APOL,APO-L,FSGS4,APOL-I	8542	HGNC:618	O14791	22	21	ensembl_havana	protein_coding
494	ENSG00000100346	CACNA1I	calcium voltage-gated channel subunit alpha1 I	Cav3.3,ca(v)3.3	8911	HGNC:1396	Q9P0X4	22	18	ensembl_havana	protein_coding
495	ENSG00000100348	TXN2	thioredoxin 2	TXN,MTRX,TRX2,MT-TRX,COXPD29	25828	HGNC:17772	Q99757	22	10	ensembl_havana	protein_coding
496	ENSG00000100360	IFT27	intraflagellar transport 27	RAYL,BBS19,RABL4,FAP156	11020	HGNC:18626	Q9BW83	22	15	ensembl_havana	protein_coding
497	ENSG00000100368	CSF2RB	colony stimulating factor 2 receptor subunit beta	CD131,IL3RB,IL5RB,SMDP5,CDw131,betaGMR	1439	HGNC:2436	P32927	22	14	ensembl_havana	protein_coding
498	ENSG00000100379	KCTD17	potassium channel tetramerization domain containing 17		79734	HGNC:25705	Q8N5Z5	22	17	ensembl_havana	protein_coding
499	ENSG00000100417	PMM1	phosphomannomutase 1	PMM 1,Sec53,PMMH-22	5372	HGNC:9114	Q92871	22	12	ensembl_havana	protein_coding
500	ENSG00000100479	POLE2	DNA polymerase epsilon 2, accessory subunit	DPE2	5427	HGNC:9178	P56282	14	13	ensembl_havana	protein_coding
501	ENSG00000100483	VCPKMT	valosin containing protein lysine methyltransferase	VCP-KMT,METTL21D,C14orf138	79609	HGNC:20352	Q9H867	14	14	ensembl_havana	protein_coding
502	ENSG00000100505	TRIM9	tripartite motif containing 9	RNF91,SPRING	114088	HGNC:16288	Q9C026	14	13	ensembl_havana	protein_coding
503	ENSG00000100526	CDKN3	cyclin dependent kinase inhibitor 3	KAP,CDI1,CIP2,KAP1	1033	HGNC:1791	Q16667	14	20	ensembl_havana	protein_coding
504	ENSG00000100577	GSTZ1	glutathione S-transferase zeta 1	MAI,MAAI,MAAID,GSTZ1-1	2954	HGNC:4643	O43708	14	19	ensembl_havana	protein_coding
505	ENSG00000100593	ISM2	isthmin 2	TAIL1,THSD3	145501	HGNC:23176	Q6H9L7	14	18	ensembl_havana	protein_coding
506	ENSG00000100604	CHGA	chromogranin A	CGA,PHE5,PHES	1113	HGNC:1929	P10645	14	13	ensembl_havana	protein_coding
507	ENSG00000100625	SIX4	SIX homeobox 4	AREC3	51804	HGNC:10890	Q9UIU6	14	9	ensembl_havana	protein_coding
508	ENSG00000100628	ASB2	ankyrin repeat and SOCS box containing 2	ASB-2	51676	HGNC:16012	Q96Q27	14	12	ensembl_havana	protein_coding
509	ENSG00000100632	ERH	ERH mRNA splicing and mitosis factor	DROER	2079	HGNC:3447	P84090	14	11	ensembl_havana	protein_coding
510	ENSG00000100652	SLC10A1	solute carrier family 10 member 1	NTCP,FHCA2	6554	HGNC:10905	Q14973	14	5	ensembl_havana	protein_coding
511	ENSG00000100867	DHRS2	dehydrogenase/reductase 2	HEP27,SDR25C1	10202	HGNC:18349	Q13268	14	15	ensembl_havana	protein_coding
512	ENSG00000100889	PCK2	phosphoenolpyruvate carboxykinase 2, mitochondrial	PEPCK,PEPCK2,PEPCK-M	5106	HGNC:8725	Q16822	14	12	ensembl_havana	protein_coding
513	ENSG00000100906	NFKBIA	NFKB inhibitor alpha	IKBA,MAD-3,NFKBI,EDAID2	4792	HGNC:7797	P25963	14	11	ensembl_havana	protein_coding
514	ENSG00000100918	REC8	REC8 meiotic recombination protein	Rec8p,REC8L1,HR21spB	9985	HGNC:16879	O95072	14	13	ensembl_havana	protein_coding
515	ENSG00000100968	NFATC4	nuclear factor of activated T cells 4	NFAT3,NF-AT3,NF-ATC4	4776	HGNC:7778	Q14934	14	14	ensembl_havana	protein_coding
516	ENSG00000100985	MMP9	matrix metallopeptidase 9	GELB,CLG4B,MMP-9,MANDP2	4318	HGNC:7176	P14780	20	7	ensembl_havana	protein_coding
517	ENSG00000100994	PYGB	glycogen phosphorylase B	GPBB	5834	HGNC:9723	P11216	20	12	ensembl_havana	protein_coding
518	ENSG00000101040	ZMYND8	zinc finger MYND-type containing 8	RACK7,PRKCBP1,PRO2893	23613	HGNC:9397	Q9ULU4	20	19	ensembl_havana	protein_coding
519	ENSG00000101049	SGK2	serum/glucocorticoid regulated kinase 2	H-SGK2,dJ138B7.2	10110	HGNC:13900	Q9HBY8	20	17	ensembl_havana	protein_coding
520	ENSG00000101057	MYBL2	MYB proto-oncogene like 2	BMYB,B-MYB	4605	HGNC:7548	P10244	20	16	ensembl_havana	protein_coding
521	ENSG00000101096	NFATC2	nuclear factor of activated T cells 2	NFAT1,NFATP	4773	HGNC:7776	Q13469	20	20	ensembl_havana	protein_coding
522	ENSG00000101098	RIMS4	regulating synaptic membrane exocytosis 4	RIM4,RIM 4,RIM-4,C20orf190,RIM4gamma,RIM4-gamma	140730	HGNC:16183	Q9H426	20	13	ensembl_havana	protein_coding
523	ENSG00000101144	BMP7	bone morphogenetic protein 7	OP-1	655	HGNC:1074	P18075	20	13	ensembl_havana	protein_coding
524	ENSG00000101191	DIDO1	death inducer-obliterator 1	BYE1,DIO1,DATF1,DIDO2,DIDO3,DIO-1,DATF-1,C20orf158,dJ885L7.8	11083	HGNC:2680	Q9BTC0	20	17	ensembl_havana	protein_coding
525	ENSG00000101204	CHRNA4	cholinergic receptor nicotinic alpha 4 subunit	EBN,BFNC,EBN1,NACHR,NACRA4,NACHRA4	1137	HGNC:1958	P43681	20	18	ensembl_havana	protein_coding
526	ENSG00000101210	EEF1A2	eukaryotic translation elongation factor 1 alpha 2	HS1,STN,EF1A,STNL,DEE33,MRD38,EEF1AL,EIEE33,EF-1-alpha-2	1917	HGNC:3192	Q05639	20	13	ensembl_havana	protein_coding
527	ENSG00000101222	SPEF1	sperm flagellar 1	CLAMP,SPEF1A,C20orf28	25876	HGNC:15874	Q9Y4P9	20	12	ensembl_havana	protein_coding
528	ENSG00000101246	ARFRP1	ADP ribosylation factor related protein 1	ARP,Arp1,ARL18	10139	HGNC:662	Q13795	20	20	ensembl_havana	protein_coding
529	ENSG00000101255	TRIB3	tribbles pseudokinase 3	NIPK,SINK,TRB3,SKIP3,C20orf97	57761	HGNC:16228	Q96RU7	20	11	ensembl_havana	protein_coding
530	ENSG00000101292	PROKR2	prokineticin receptor 2	HH3,KAL3,PKR2,GPRg2,GPR73b,GPR73L1,dJ680N4.3	128674	HGNC:15836	Q8NFJ6	20	8	ensembl_havana	protein_coding
531	ENSG00000101298	SNPH	syntaphilin		9751	HGNC:15931	O15079	20	15	ensembl_havana	protein_coding
532	ENSG00000101311	FERMT1	FERM domain containing kindlin 1	URP1,KIND1,DTGCU2,UNC112A,C20orf42	55612	HGNC:15889	Q9BQL6	20	16	ensembl_havana	protein_coding
533	ENSG00000101335	MYL9	myosin light chain 9	LC20,MLC2,MRLC1,MYRL2,MLC-2C,MMIHS4	10398	HGNC:15754	P24844	20	10	ensembl_havana	protein_coding
534	ENSG00000101336	HCK	HCK proto-oncogene, Src family tyrosine kinase	JTK9,p59Hck,p61Hck	3055	HGNC:4840	P08631	20	18	ensembl_havana	protein_coding
535	ENSG00000101346	POFUT1	protein O-fucosyltransferase 1	DDD2,FUT12,O-FUT,OFUCT1,O-Fuc-T,O-FucT-1	23509	HGNC:14988	Q9H488	20	14	ensembl_havana	protein_coding
536	ENSG00000101347	SAMHD1	SAM and HD domain containing deoxynucleoside triphosphate triphosphohydrolase 1	DCIP,CHBL2,HDDC1,MOP-5,SBBI88,hSAMHD1	25939	HGNC:15925	Q9Y3Z3	20	10	ensembl_havana	protein_coding
537	ENSG00000101400	SNTA1	syntrophin alpha 1	SNT1,LQT12,TACIP1,dJ1187J4.5	6640	HGNC:11167	Q13424	20	6	ensembl_havana	protein_coding
538	ENSG00000101412	E2F1	E2F transcription factor 1	RBP3,E2F-1,RBAP1,RBBP3	1869	HGNC:3113	Q01094	20	13	ensembl_havana	protein_coding
539	ENSG00000101417	PXMP4	peroxisomal membrane protein 4	PMP24	11264	HGNC:15920	Q9Y6I8	20	12	ensembl_havana	protein_coding
540	ENSG00000101448	EPPIN	epididymal peptidase inhibitor	CT71,CT72,WAP7,WFDC7,SPINLW1,dJ461P17.2	57119	HGNC:15932	O95925	20	14	ensembl_havana	protein_coding
541	ENSG00000101460	MAP1LC3A	microtubule associated protein 1 light chain 3 alpha	LC3,LC3A,ATG8E,MAP1ALC3,MAP1BLC3	84557	HGNC:6838	Q9H492	20	13	ensembl_havana	protein_coding
542	ENSG00000101470	TNNC2	troponin C2, fast skeletal type	FAP85,CFAP85	7125	HGNC:11944	P02585	20	10	ensembl_havana	protein_coding
543	ENSG00000101473	ACOT8	acyl-CoA thioesterase 8	hTE,NAP1,PTE1,PTE2,PTE-1,PTE-2,HNAACTE,hACTE-III	10005	HGNC:15919	O14734	20	17	ensembl_havana	protein_coding
544	ENSG00000101605	MYOM1	myomesin 1	SKELEMIN	8736	HGNC:7613	P52179	18	13	ensembl_havana	protein_coding
545	ENSG00000101670	LIPG	lipase G, endothelial type	EL,EDL,PRO719	9388	HGNC:6623	Q9Y5X9	18	12	ensembl_havana	protein_coding
546	ENSG00000101745	ANKRD12	ankyrin repeat domain 12	ANCO1,GAC-1,ANCO-2,Nbla00144	23253	HGNC:29135	Q6UB98	18	17	ensembl_havana	protein_coding
547	ENSG00000101746	NOL4	nucleolar protein 4	NOLP,CT125,HRIHFB2255	8715	HGNC:7870	O94818	18	16	ensembl_havana	protein_coding
548	ENSG00000101825	MXRA5	matrix remodeling associated 5		25878	HGNC:7539	Q9NR99	X	8	ensembl_havana	protein_coding
549	ENSG00000101842	VSIG1	V-set and immunoglobulin domain containing 1	GPA34,dJ889N15.1,1700062D20Rik	340547	HGNC:28675	Q86XK7	X	14	ensembl_havana	protein_coding
550	ENSG00000101846	STS	steroid sulfatase	ES,ASC,XLI,ARSC,SSDD,ARSC1	412	HGNC:11425	P08842	X	8	ensembl_havana	protein_coding
551	ENSG00000101856	PGRMC1	progesterone receptor membrane component 1	IZA,MPR,Dap1,HPR6.6	10857	HGNC:16090	O00264	X	10	ensembl_havana	protein_coding
552	ENSG00000101890	GUCY2F	guanylate cyclase 2F, retinal	CYGF,GC-F,GUC2F,GUC2DL,RETGC-2,ROS-GC2	2986	HGNC:4691	P51841	X	5	ensembl_havana	protein_coding
553	ENSG00000101977	MCF2	MCF.2 cell line derived transforming sequence	DBL,ARHGEF21	4168	HGNC:6940	P10911	X	21	ensembl_havana	protein_coding
554	ENSG00000102030	NAA10	N-alpha-acetyltransferase 10, NatA catalytic subunit	TE2,ARD1,NATD,ARD1A,ARD1P,OGDNS,hARD1,DXS707,MCOPS1	8260	HGNC:18704	P41227	X	16	ensembl_havana	protein_coding
555	ENSG00000102048	ASB9	ankyrin repeat and SOCS box containing 9		140462	HGNC:17184	Q96DX5	X	16	ensembl_havana	protein_coding
556	ENSG00000102057	KCND1	potassium voltage-gated channel subfamily D member 1	KV4.1	3750	HGNC:6237	Q9NSA2	X	10	ensembl_havana	protein_coding
557	ENSG00000102109	PCSK1N	proprotein convertase subtilisin/kexin type 1 inhibitor	PEN,SAAS,SCG8,BigLEN,SgVIII,PROSAAS	27344	HGNC:17301	Q9UHG2	X	9	ensembl_havana	protein_coding
558	ENSG00000102125	TAZ			NA			X	16	ensembl_havana	protein_coding
559	ENSG00000102144	PGK1	phosphoglycerate kinase 1	PGKA,MIG10,HEL-S-68p	5230	HGNC:8896	P00558	X	15	ensembl_havana	protein_coding
560	ENSG00000102265	TIMP1	TIMP metallopeptidase inhibitor 1	EPA,EPO,HCI,CLGI,TIMP,TIMP-1	7076	HGNC:11820	P01033	X	12	ensembl_havana	protein_coding
561	ENSG00000102287	GABRE	gamma-aminobutyric acid type A receptor subunit epsilon		2564	HGNC:4085	P78334	X	19	ensembl_havana	protein_coding
562	ENSG00000102312	PORCN	porcupine O-acyltransferase	PPN,DHOF,FODH,MG61,PORC	64840	HGNC:17652	Q9H237	X	23	ensembl_havana	protein_coding
563	ENSG00000102387	TAF7L	TATA-box binding protein associated factor 7 like	CT40,TAF2Q	54457	HGNC:11548	Q5H9L4	X	16	ensembl_havana	protein_coding
564	ENSG00000102445	RUBCNL	rubicon like autophagy enhancer	PACER,C13orf18,KIAA0226L	80183	HGNC:20420	Q9H714	13	20	ensembl_havana	protein_coding
565	ENSG00000102524	TNFSF13B	TNF superfamily member 13b	DTL,BAFF,BLYS,CD257,TALL1,THANK,ZTNF4,TALL-1,TNLG7A,TNFSF20	10673	HGNC:11929	Q9Y275	13	12	ensembl_havana	protein_coding
566	ENSG00000102531	FNDC3A	fibronectin type III domain containing 3A	HUGO,FNDC3,bA203I16.1,bA203I16.5	22862	HGNC:20296	Q9Y2H6	13	16	ensembl_havana	protein_coding
567	ENSG00000102554	KLF5	Kruppel like factor 5	CKLF,IKLF,BTEB2	688	HGNC:6349	Q13887	13	14	ensembl_havana	protein_coding
568	ENSG00000102755	FLT1	fms related receptor tyrosine kinase 1	FLT,FLT-1,VEGFR1,VEGFR-1	2321	HGNC:3763	P17948	13	12	ensembl_havana	protein_coding
569	ENSG00000102786	INTS6	integrator complex subunit 6	HDB,INT6,DBI-1,DDX26,DICE1,DDX26A,Notchl2	26512	HGNC:14879	Q9UL03	13	15	ensembl_havana	protein_coding
570	ENSG00000102796	DHRS12	dehydrogenase/reductase 12	SDR40C1	79758	HGNC:25832	A0PJE2	13	11	ensembl_havana	protein_coding
571	ENSG00000102802	MEDAG	mesenteric estrogen dependent adipogenesis	AWMS3,MEDA4,MEDA-4,hAWMS3,C13orf33	84935	HGNC:25926	Q5VYS4	13	10	ensembl_havana	protein_coding
572	ENSG00000102878	HSF4	heat shock transcription factor 4	CTM,CTRCT5	3299	HGNC:5227	Q9ULV5	16	17	havana	protein_coding
573	ENSG00000102904	TSNAXIP1	translin associated factor X interacting protein 1	TXI1	55815	HGNC:18586	Q2TAA8	16	15	ensembl_havana	protein_coding
574	ENSG00000102908	NFAT5	nuclear factor of activated T cells 5	NFATZ,OREBP,NF-AT5,NFATL1,TONEBP	10725	HGNC:7774	O94916	16	22	ensembl_havana	protein_coding
575	ENSG00000102962	CCL22	C-C motif chemokine ligand 22	MDC,ABCD-1,SCYA22,STCP-1,DC/B-CK,A-152E5.1	6367	HGNC:10621	O00626	16	5	ensembl_havana	protein_coding
576	ENSG00000102967	DHODH	dihydroorotate dehydrogenase (quinone)	URA1,POADS,DHOdehase	1723	HGNC:2867	Q02127	16	12	ensembl_havana	protein_coding
577	ENSG00000102996	MMP15	matrix metallopeptidase 15	MMP-15,MT2MMP,MTMMP2,SMCP-2,MT2-MMP	4324	HGNC:7161	P51511	16	5	ensembl_havana	protein_coding
578	ENSG00000103056	SMPD3	sphingomyelin phosphodiesterase 3	NSMASE2	55512	HGNC:14240	Q9NY59	16	12	ensembl_havana	protein_coding
579	ENSG00000103145	HCFC1R1	host cell factor C1 regulator 1	HPIP	54985	HGNC:21198	Q9NWW0	16	11	ensembl_havana	protein_coding
580	ENSG00000103152	MPG	N-methylpurine DNA glycosylase	AAG,MDG,ADPG,APNG,Mid1,anpg,PIG11,PIG16,CRA36.1	4350	HGNC:7211	P29372	16	12	ensembl_havana	protein_coding
581	ENSG00000103154	NECAB2	N-terminal EF-hand calcium binding protein 2	EFCBP2,stip-2	54550	HGNC:23746	Q7Z6G3	16	10	ensembl_havana	protein_coding
582	ENSG00000103184	SEC14L5	SEC14 like lipid binding 5	PRELID4B	9717	HGNC:29032	O43304	16	12	ensembl_havana	protein_coding
583	ENSG00000103187	COTL1	coactosin like F-actin binding protein 1	CLP	23406	HGNC:18304	Q14019	16	8	ensembl_havana	protein_coding
584	ENSG00000103197	TSC2	TSC complex subunit 2	LAM,TSC4,PPP1R160	7249	HGNC:12363	P49815	16	18	ensembl_havana	protein_coding
585	ENSG00000103227	LMF1	lipase maturation factor 1	JFP11,TMEM112,C16orf26,HMFN1876,TMEM112A	64788	HGNC:14154	Q96S06	16	19	ensembl_havana	protein_coding
586	ENSG00000103257	SLC7A5	solute carrier family 7 member 5	E16,CD98,LAT1,4F2LC,MPE16,D16S469E	8140	HGNC:11063	Q01650	16	9	ensembl_havana	protein_coding
587	ENSG00000103269	RHBDL1	rhomboid like 1	RRP,RHBDL	9028	HGNC:10007	O75783	16	14	ensembl_havana	protein_coding
588	ENSG00000103310	ZP2	zona pellucida glycoprotein 2	ZPA,Zp-2,OOMD6	7783	HGNC:13188	Q05996	16	11	ensembl_havana	protein_coding
589	ENSG00000103316	CRYM	crystallin mu	THBP,DFNA40	1428	HGNC:2418	Q14894	16	12	ensembl_havana	protein_coding
590	ENSG00000103335	PIEZO1	piezo type mechanosensitive ion channel component 1	DHS,Mib,LMPH3,FAM38A,LMPHM6	9780	HGNC:28993	Q92508	16	22	ensembl_havana	protein_coding
591	ENSG00000103351	CLUAP1	clusterin associated protein 1	FAP22,IFT38,CFAP22	23059	HGNC:19009	Q96AJ1	16	13	ensembl_havana	protein_coding
592	ENSG00000103363	ELOB	elongin B	SIII,TCEB2	6923	HGNC:11619	Q15370	16	15	ensembl_havana	protein_coding
593	ENSG00000103415	HMOX2	heme oxygenase 2	HO-2	3163	HGNC:5014	P30519	16	12	ensembl_havana	protein_coding
594	ENSG00000103507	BCKDK	branched chain keto acid dehydrogenase kinase	BDK,BCKDKD	10295	HGNC:16902	O14874	16	14	ensembl_havana	protein_coding
595	ENSG00000103534	TMC5	transmembrane channel like 5		79838	HGNC:22999	Q6UXY8	16	17	ensembl_havana	protein_coding
596	ENSG00000103546	SLC6A2	solute carrier family 6 member 2	NET,NAT1,NET1,SLC6A5	6530	HGNC:11048	P23975	16	18	ensembl_havana	protein_coding
597	ENSG00000103710	RASL12	RAS like family 12	RIS	51285	HGNC:30289	Q9NYN1	15	11	ensembl_havana	protein_coding
598	ENSG00000103723	AP3B2	adaptor related protein complex 3 subunit beta 2	DEE48,NAPTB,EIEE48	8120	HGNC:567	Q13367	15	17	ensembl_havana	protein_coding
599	ENSG00000103740	ACSBG1	acyl-CoA synthetase bubblegum family member 1	BG,BG1,BGM,LPD,GR-LACS	23205	HGNC:29567	Q96GR2	15	10	ensembl_havana	protein_coding
600	ENSG00000103876	FAH	fumarylacetoacetate hydrolase		2184	HGNC:3579	P16930	15	13	ensembl_havana	protein_coding
601	ENSG00000103888	CEMIP	cell migration inducing hyaluronidase 1	CCSP1,HYBID,TMEM2L,KIAA1199	57214	HGNC:29213	Q8WUJ3	15	17	ensembl_havana	protein_coding
602	ENSG00000104129	DNAJC17	DnaJ heat shock protein family (Hsp40) member C17		55192	HGNC:25556	Q9NVM6	15	10	ensembl_havana	protein_coding
603	ENSG00000104140	RHOV	ras homolog family member V	CHP,ARHV,WRCH2	171177	HGNC:18313	Q96L33	15	7	ensembl_havana	protein_coding
604	ENSG00000104213	PDGFRL	platelet derived growth factor receptor like	PDGRL,PRLTS	5157	HGNC:8805	Q15198	8	13	ensembl_havana	protein_coding
605	ENSG00000104218	CSPP1	centrosome and spindle pole associated protein 1	CSPP,CSPP-L,JBTS21	79848	HGNC:26193	Q1MSJ5	8	16	ensembl_havana	protein_coding
606	ENSG00000104237	RP1	RP1 axonemal microtubule associated	ORP1,DCDC4A	6101	HGNC:10263	P56715	8	11	ensembl_havana	protein_coding
607	ENSG00000104332	SFRP1	secreted frizzled related protein 1	FRP,FRP1,FrzA,FRP-1,SARP2	6422	HGNC:10776	Q8N474	8	12	ensembl_havana	protein_coding
608	ENSG00000104356	POP1	POP1 homolog, ribonuclease P/MRP subunit	ANXD2	10940	HGNC:30129	Q99575	8	11	ensembl_havana	protein_coding
609	ENSG00000104368	PLAT	plasminogen activator, tissue type	TPA,T-PA	5327	HGNC:9051	P00750	8	19	ensembl_havana	protein_coding
610	ENSG00000104371	DKK4	dickkopf WNT signaling pathway inhibitor 4	DKK-4	27121	HGNC:2894	Q9UBT3	8	5	ensembl_havana	protein_coding
611	ENSG00000104415	CCN4	cellular communication network factor 4	WISP1,WISP1c,WISP1i,WISP1tc,WISP1-OT1,WISP1-UT1	8840	HGNC:12769	O95388	8	14	ensembl_havana	protein_coding
612	ENSG00000104419	NDRG1	N-myc downstream regulated 1	GC4,RTP,DRG1,NDR1,NMSL,TDD5,CAP43,CMT4D,DRG-1,HMSNL,RIT42,TARG1,PROXY1	10397	HGNC:7679	Q92597	8	17	ensembl_havana	protein_coding
613	ENSG00000104497	SNX16	sorting nexin 16		64089	HGNC:14980	P57768	8	14	ensembl_havana	protein_coding
614	ENSG00000104524	PYCR3	pyrroline-5-carboxylate reductase 3	PYCRL	65263	HGNC:25846	Q53H96	8	14	ensembl_havana	protein_coding
615	ENSG00000104537	ANXA13	annexin A13	ISA,ANX13	312	HGNC:536	P27216	8	17	ensembl_havana	protein_coding
616	ENSG00000104722	NEFM	neurofilament medium chain	NFM,NEF3,NF-M	4741	HGNC:7734	P07197	8	14	ensembl_havana	protein_coding
617	ENSG00000104804	TULP2	TUB like protein 2	CT65,TUBL2	7288	HGNC:12424	O00295	19	8	ensembl_havana	protein_coding
618	ENSG00000104805	NUCB1	nucleobindin 1	NUC,CALNUC	4924	HGNC:8043	Q02818	19	16	ensembl_havana	protein_coding
619	ENSG00000104808	DHDH	dihydrodiol dehydrogenase	2DD,HUM2DD	27294	HGNC:17887	Q9UQ10	19	8	ensembl_havana	protein_coding
620	ENSG00000104812	GYS1	glycogen synthase 1	GSY,GYS	2997	HGNC:4706	P13807	19	15	ensembl_havana	protein_coding
621	ENSG00000104818	CGB2	chorionic gonadotropin subunit beta 2		114336	HGNC:16722	Q6NT52	19	15	ensembl_havana	protein_coding
622	ENSG00000104826	LHB	luteinizing hormone subunit beta	CGB4,HH23,LSH-B,LSH-beta	3972	HGNC:6584	P01229	19	15	ensembl_havana	protein_coding
623	ENSG00000104827	CGB3	chorionic gonadotropin subunit beta 3	CGB,LHB,CGB5,CGB7,CGB8,hCGB	1082	HGNC:1886	P0DN86	19	12	ensembl_havana	protein_coding
624	ENSG00000104856	RELB	RELB proto-oncogene, NF-kB subunit	IREL,I-REL,IMD53,REL-B	5971	HGNC:9956	Q01201	19	14	ensembl_havana	protein_coding
625	ENSG00000104879	CKM	creatine kinase, M-type	CKMM,M-CK,CPK-M	1158	HGNC:1994	P06732	19	5	ensembl_havana	protein_coding
626	ENSG00000104881	PPP1R13L	protein phosphatase 1 regulatory subunit 13 like	RAI,RAI4,IASPP,NKIP1	10848	HGNC:18838	Q8WUF5	19	16	ensembl_havana	protein_coding
627	ENSG00000104886	PLEKHJ1	pleckstrin homology domain containing J1	GNRPX	55111	HGNC:18211	Q9NW61	19	12	ensembl_havana	protein_coding
628	ENSG00000104888	SLC17A7	solute carrier family 17 member 7	BNPI,VGLUT1	57030	HGNC:16704	Q9P2U7	19	10	ensembl_havana	protein_coding
629	ENSG00000104951	IL4I1	interleukin 4 induced 1	LAO,FIG1,LAAO,hIL4I1	259307	HGNC:19094	Q96RQ9	19	16	ensembl_havana	protein_coding
630	ENSG00000104967	NOVA2	NOVA alternative splicing regulator 2	ANOVA,NOVA3,NEDASB,NOVA-2	4858	HGNC:7887	Q9UNW9	19	8	ensembl_havana	protein_coding
631	ENSG00000104973	MED25	mediator complex subunit 25	P78,ACID1,ARC92,BVSYS,PTOV2,CMT2B2,TCBAP0758	81857	HGNC:28845	Q71SY5	19	19	ensembl_havana	protein_coding
632	ENSG00000104979	C19orf53	chromosome 19 open reading frame 53	LYDG10,HSPC023	28974	HGNC:24991	Q9UNZ5	19	9	ensembl_havana	protein_coding
633	ENSG00000105011	ASF1B	anti-silencing function 1B histone chaperone	CIA-II	55723	HGNC:20996	Q9NVP2	19	9	ensembl_havana	protein_coding
634	ENSG00000105048	TNNT1	troponin T1, slow skeletal type	ANM,TNT,NEM5,STNT,TNTS	7138	HGNC:11948	P13805	19	17	ensembl_havana	protein_coding
635	ENSG00000105063	PPP6R1	protein phosphatase 6 regulatory subunit 1	PP6R1,SAPS1,SAP190,KIAA1115	22870	HGNC:29195	Q9UPN7	19	19	ensembl_havana	protein_coding
636	ENSG00000105088	OLFM2	olfactomedin 2	NOE2,OlfC,NOELIN2,NOELIN2_V1	93145	HGNC:17189	O95897	19	8	ensembl_havana	protein_coding
637	ENSG00000105193	RPS16	ribosomal protein S16	S16	6217	HGNC:10396	P62249	19	9	ensembl_havana	protein_coding
638	ENSG00000105219	CCNP	cyclin P	CNTD2	79935	HGNC:25805	Q9H8S5	19	10	ensembl_havana	protein_coding
639	ENSG00000105220	GPI	glucose-6-phosphate isomerase	AMF,NLK,PGI,PHI,GNPI,SA36,SA-36	2821	HGNC:4458	P06744	19	17	ensembl_havana	protein_coding
640	ENSG00000105223	PLD3	phospholipase D family member 3	AD19,HUK4,HU-K4,SCA46	23646	HGNC:17158	Q8IV08	19	20	ensembl_havana	protein_coding
641	ENSG00000105246	EBI3	Epstein-Barr virus induced 3	IL27B,IL35B,IL-27B	10148	HGNC:3129	Q14213	19	6	ensembl_havana	protein_coding
642	ENSG00000105251	SHD	Src homology 2 domain containing transforming protein D		56961	HGNC:30633	Q96IW2	19	11	ensembl_havana	protein_coding
643	ENSG00000105254	TBCB	tubulin folding cofactor B	CG22,CKAP1,CKAPI	1155	HGNC:1989	Q99426	19	12	ensembl_havana	protein_coding
644	ENSG00000105258	POLR2I	RNA polymerase II subunit I	RPB9,hRPB14.5	5438	HGNC:9196	P36954	19	9	ensembl_havana	protein_coding
645	ENSG00000105270	CLIP3	CAP-Gly domain containing linker protein 3	RSNL1,CLIPR59,CLIPR-59	25999	HGNC:24314	Q96DZ5	19	15	ensembl_havana	protein_coding
646	ENSG00000105287	PRKD2	protein kinase D2	PKD2,HSPC187,nPKC-D2	25865	HGNC:17293	Q9BZL6	19	13	ensembl_havana	protein_coding
647	ENSG00000105298	CACTIN	cactin, spliceosome C complex subunit	fSAPc,C19orf29,NY-REN-24	58509	HGNC:29938	Q8WUQ7	19	14	ensembl_havana	protein_coding
648	ENSG00000105327	BBC3	BCL2 binding component 3	JFY1,PUMA,JFY-1	27113	HGNC:17868	Q96PG8,Q9BXH1	19	18	ensembl_havana	protein_coding
649	ENSG00000105357	MYH14	myosin heavy chain 14	DFNA4,MHC16,MYH17,PNMHH,DFNA4A,myosin,FP17425,NMHC II-C,NMHC-II-C	79784	HGNC:23212	Q7Z406	19	19	ensembl_havana	protein_coding
650	ENSG00000105369	CD79A	CD79a molecule	IGA,MB1,MB-1,IGAlpha	973	HGNC:1698	P11912	19	10	ensembl_havana	protein_coding
651	ENSG00000105372	RPS19	ribosomal protein S19	DBA,S19,DBA1,eS19,LOH19CR1	6223	HGNC:10402	P39019	19	8	ensembl_havana	protein_coding
652	ENSG00000105376	ICAM5	intercellular adhesion molecule 5	TLN,TLCN	7087	HGNC:5348	Q9UMF0	19	5	ensembl_havana	protein_coding
653	ENSG00000105388	CEACAM5	CEA cell adhesion molecule 5	CEA,CD66e	1048	HGNC:1817	P06731	19	16	ensembl_havana	protein_coding
654	ENSG00000105392	CRX	cone-rod homeobox	CRD,LCA7,OTX3,CORD2	1406	HGNC:2383	O43186	19	16	ensembl_havana	protein_coding
655	ENSG00000105404	RABAC1	Rab acceptor 1	PRA1,YIP3,PRAF1	10567	HGNC:9794	Q9UI14	19	11	ensembl_havana	protein_coding
656	ENSG00000105419	MEIS3	Meis homeobox 3	MRG2	56917	HGNC:29537	Q99687	19	18	ensembl_havana	protein_coding
657	ENSG00000105427	CNFN	cornifelin	PLAC8L2	84518	HGNC:30183	Q9BYD5	19	10	ensembl_havana	protein_coding
658	ENSG00000105472	CLEC11A	C-type lectin domain containing 11A	P47,SCGF,LSLCL,CLECSF3	6320	HGNC:10576	Q9Y240	19	13	ensembl_havana	protein_coding
659	ENSG00000105479	CCDC114			NA			19	16	ensembl_havana	protein_coding
660	ENSG00000105486	LIG1	DNA ligase 1	LIGI,IMD96,hLig1	3978	HGNC:6598	P18858	19	14	ensembl_havana	protein_coding
661	ENSG00000105499	PLA2G4C	phospholipase A2 group IVC	CPLA2-gamma	8605	HGNC:9037	Q9UP65	19	14	ensembl_havana	protein_coding
662	ENSG00000105507	CABP5	calcium binding protein 5	CABP3	56344	HGNC:13714	Q9NP86	19	3	ensembl_havana	protein_coding
663	ENSG00000105509	HAS1	hyaluronan synthase 1	HAS	3036	HGNC:4818	Q92839	19	11	ensembl_havana	protein_coding
664	ENSG00000105516	DBP	D-box binding PAR bZIP transcription factor	DABP,taxREB302	1628	HGNC:2697	Q10586	19	11	ensembl_havana	protein_coding
665	ENSG00000105519	CAPS	calcyphosine	CAPS1	828	HGNC:1487	Q13938	19	18	ensembl_havana	protein_coding
666	ENSG00000105523	FAM83E	family with sequence similarity 83 member E		54854	HGNC:25972	Q2M2I3	19	4	ensembl_havana	protein_coding
667	ENSG00000105549	THEG	theg spermatid protein	CT56,THEG1	51298	HGNC:13706	Q9P2T0	19	11	ensembl_havana	protein_coding
668	ENSG00000105559	PLEKHA4	pleckstrin homology domain containing A4	PEPP1	57664	HGNC:14339	Q9H4M7	19	12	ensembl_havana	protein_coding
669	ENSG00000105609	LILRB5	leukocyte immunoglobulin like receptor B5	LIR8,CD85C,LIR-8	10990	HGNC:6609	O75023	19	17	ensembl_havana	protein_coding
670	ENSG00000105613	MAST1	microtubule associated serine/threonine kinase 1	SAST,MCCCHCM	22983	HGNC:19034	Q9Y2H9	19	10	ensembl_havana	protein_coding
671	ENSG00000105640	RPL18A	ribosomal protein L18a	L18A	6142	HGNC:10311	Q02543	19	13	ensembl_havana	protein_coding
672	ENSG00000105641	SLC5A5	solute carrier family 5 member 5	NIS,TDH1	6528	HGNC:11040	Q92911	19	4	ensembl_havana	protein_coding
673	ENSG00000105642	KCNN1	potassium calcium-activated channel subfamily N member 1	SK1,hSK1,SKCA1,KCa2.1	3780	HGNC:6290	Q92952	19	15	ensembl_havana	protein_coding
674	ENSG00000105643	ARRDC2	arrestin domain containing 2	PP2703,CLONE24945	27106	HGNC:25225	Q8TBH0	19	10	ensembl_havana	protein_coding
675	ENSG00000105649	RAB3A	RAB3A, member RAS oncogene family		5864	HGNC:9777	P20336	19	10	ensembl_havana	protein_coding
676	ENSG00000105650	PDE4C	phosphodiesterase 4C		5143	HGNC:8782	Q08493	19	22	ensembl_havana	protein_coding
677	ENSG00000105655	ISYNA1	inositol-3-phosphate synthase 1	IPS,INO1,INOS,IPS 1,IPS-1	51477	HGNC:29821	Q9NPH2	19	19	ensembl_havana	protein_coding
678	ENSG00000105664	COMP	cartilage oligomeric matrix protein	MED,CTS2,EDM1,EPD1,TSP5,PSACH,THBS5	1311	HGNC:2227	P49747	19	11	ensembl_havana	protein_coding
679	ENSG00000105677	TMEM147	transmembrane protein 147	NIFIE14	10430	HGNC:30414	Q9BVK8	19	12	ensembl_havana	protein_coding
680	ENSG00000105697	HAMP	hepcidin antimicrobial peptide	HEPC,PLTR,HFE2B,LEAP1	57817	HGNC:15598	P81172	19	9	ensembl_havana	protein_coding
681	ENSG00000105701	FKBP8	FKBP prolyl isomerase 8	FKBP38,FKBPr38	23770	HGNC:3724	Q14318	19	16	ensembl_havana	protein_coding
682	ENSG00000105737	GRIK5	glutamate ionotropic receptor kainate type subunit 5	KA2,EAA2,GRIK2,GluK5	2901	HGNC:4583	Q16478	19	9	ensembl_havana	protein_coding
683	ENSG00000105808	RASA4	RAS p21 protein activator 4	GAPL,CAPRI	10156	HGNC:23181	O43374	7	18	ensembl_havana	protein_coding
684	ENSG00000105825	TFPI2	tissue factor pathway inhibitor 2	PP5,REF1,TFPI-2	7980	HGNC:11761	P48307	7	14	ensembl_havana	protein_coding
685	ENSG00000105855	ITGB8	integrin subunit beta 8		3696	HGNC:6163	P26012	7	10	ensembl_havana	protein_coding
686	ENSG00000105877	DNAH11	dynein axonemal heavy chain 11	CILD7,DNHBL,DPL11,DNAHBL,DNAHC11	8701	HGNC:2942	Q96DT5	7	18	ensembl_havana	protein_coding
687	ENSG00000105894	PTN	pleiotrophin	HARP,HBBM,HBNF,HBGF8,NEGF1,OSF-1,HB-GAM,HBGF-8,HBNF-1	5764	HGNC:9630	P21246	7	12	ensembl_havana	protein_coding
688	ENSG00000105939	ZC3HAV1	zinc finger CCCH-type containing, antiviral 1	ZAP,ZC3H2,ARTD13,PARP13,FLB6421,ZC3HDC2	56829	HGNC:23721	Q7Z2W4	7	14	ensembl_havana	protein_coding
689	ENSG00000105963	ADAP1	ArfGAP with dual PH domains 1	GCS1L,CENTA1,p42IP4	11033	HGNC:16486	O75689	7	15	ensembl_havana	protein_coding
690	ENSG00000105974	CAV1	caveolin 1	CGL3,PPH3,BSCL3,LCCNS,VIP21,MSTP085	857	HGNC:1527	Q03135	7	13	ensembl_havana	protein_coding
691	ENSG00000106003	LFNG	LFNG O-fucosylpeptide 3-beta-N-acetylglucosaminyltransferase	SCDO3	3955	HGNC:6560	Q8NES3	7	13	ensembl_havana	protein_coding
692	ENSG00000106034	CPED1	cadherin like and PC-esterase domain containing 1	C7orf58	79974	HGNC:26159	A4D0V7	7	18	ensembl_havana	protein_coding
693	ENSG00000106066	CPVL	carboxypeptidase vitellogenic like	HVLP	54504	HGNC:14399	Q9H3G5	7	15	ensembl_havana	protein_coding
694	ENSG00000106077	ABHD11	abhydrolase domain containing 11	PP1226,WBSCR21	83451	HGNC:16407	Q8NFV4	7	18	ensembl_havana	protein_coding
695	ENSG00000106236	NPTX2	neuronal pentraxin 2	NP2,NARP,NP-II	4885	HGNC:7953	P47972	7	4	ensembl_havana	protein_coding
696	ENSG00000106268	NUDT1	nudix hydrolase 1	MTH1	4521	HGNC:8048	P36639	7	16	ensembl_havana	protein_coding
697	ENSG00000106278	PTPRZ1	protein tyrosine phosphatase receptor type Z1	PTPZ,HPTPZ,PTP18,PTPRZ,RPTPB,HPTPzeta,PTP-ZETA,RPTPbeta,phosphacan,R-PTP-zeta-2	5803	HGNC:9685	P23471	7	12	ensembl_havana	protein_coding
698	ENSG00000106328	FSCN3	fascin actin-bundling protein 3		29999	HGNC:3961	Q9NQT6	7	10	ensembl_havana	protein_coding
699	ENSG00000106346	USP42	ubiquitin specific peptidase 42		84132	HGNC:20068	Q9H9J4	7	11	ensembl_havana	protein_coding
700	ENSG00000106355	LSM5	LSM5 homolog, U6 small nuclear RNA and mRNA degradation associated	YER146W	23658	HGNC:17162	Q9Y4Y9	7	10	ensembl_havana	protein_coding
701	ENSG00000106366	SERPINE1	serpin family E member 1	PAI,PAI1,PAI-1,PLANH1	5054	HGNC:8583	P05121	7	9	ensembl_havana	protein_coding
702	ENSG00000106404	CLDN15	claudin 15		24146	HGNC:2036	P56746	7	14	ensembl_havana	protein_coding
703	ENSG00000106541	AGR2	anterior gradient 2, protein disulphide isomerase family member	AG2,AG-2,HPC8,GOB-4,HAG-2,XAG-2,PDIA17,HEL-S-116	10551	HGNC:328	O95994	7	12	ensembl_havana	protein_coding
704	ENSG00000106560	GIMAP2	GTPase, IMAP family member 2	IAN12,IMAP2,HIMAP2	26157	HGNC:21789	Q9UG22	7	11	ensembl_havana	protein_coding
705	ENSG00000106624	AEBP1	AE binding protein 1	ACLP	165	HGNC:303	Q8IUX7	7	11	ensembl_havana	protein_coding
706	ENSG00000106628	POLD2	DNA polymerase delta 2, accessory subunit		5425	HGNC:9176	P49005	7	12	ensembl_havana	protein_coding
707	ENSG00000106631	MYL7	myosin light chain 7	MYL2A,MYLC2A	58498	HGNC:21719	Q01449	7	8	ensembl_havana	protein_coding
708	ENSG00000106785	TRIM14	tripartite motif containing 14		9830	HGNC:16283	Q14142	9	15	ensembl_havana	protein_coding
709	ENSG00000106804	C5	complement C5	C5D,C5a,C5b,ECLZB,CPAMD4	727	HGNC:1331	P01031	9	8	ensembl_havana	protein_coding
710	ENSG00000106823	ECM2	extracellular matrix protein 2		1842	HGNC:3154	O94769	9	12	ensembl_havana	protein_coding
711	ENSG00000106829	TLE4	TLE family member 4, transcriptional corepressor	ESG,BCE1,ESG4,GRG4,BCE-1,Grg-4,E(spI),E(spl)	7091	HGNC:11840	Q04727	9	20	ensembl_havana	protein_coding
712	ENSG00000106948	AKNA	AT-hook transcription factor		80709	HGNC:24108	Q7Z591	9	17	ensembl_havana	protein_coding
713	ENSG00000107020	PLGRKT	plasminogen receptor with a C-terminal lysine	AD025,MDS030,C9orf46,PLG-RKT,Plg-R(KT)	55848	HGNC:23633	Q9HBL7	9	10	ensembl_havana	protein_coding
714	ENSG00000107099	DOCK8	dedicator of cytokinesis 8	MRD2,ZIR8,HEL-205	81704	HGNC:19191	Q8NF50	9	16	ensembl_havana	protein_coding
715	ENSG00000107159	CA9	carbonic anhydrase 9	MN,CAIX	768	HGNC:1383	Q16790	9	13	ensembl_havana	protein_coding
716	ENSG00000107165	TYRP1	tyrosinase related protein 1	TRP,CAS2,CATB,GP75,OCA3,TRP1,TYRP,b-PROTEIN	7306	HGNC:12450	P17643	9	13	ensembl_havana	protein_coding
717	ENSG00000107201	DDX58	DExD/H-box helicase 58	RIG1,RIGI,RIG-I,RLR-1,SGMRT2	23586	HGNC:19102	O95786	9	11	ensembl_havana	protein_coding
718	ENSG00000107223	EDF1	endothelial differentiation related factor 1	MBF1,EDF-1,CFAP280	8721	HGNC:3164	O60869	9	13	ensembl_havana	protein_coding
719	ENSG00000107242	PIP5K1B	phosphatidylinositol-4-phosphate 5-kinase type 1 beta	MSS4,STM7	8395	HGNC:8995	O14986	9	20	ensembl_havana	protein_coding
720	ENSG00000107281	NPDC1	neural proliferation, differentiation and control 1	CAB,CAB-,CAB1,CAB-1,NPDC-1	56654	HGNC:7899	Q9NQX5	9	10	ensembl_havana	protein_coding
721	ENSG00000107485	GATA3	GATA binding protein 3	HDR,HDRS	2625	HGNC:4172	P23771	10	18	ensembl_havana	protein_coding
722	ENSG00000107562	CXCL12	C-X-C motif chemokine ligand 12	IRH,PBSF,SDF1,TLSF,TPAR1,SCYB12	6387	HGNC:10672	P48061	10	16	ensembl_havana	protein_coding
723	ENSG00000107593	PKD2L1	polycystin 2 like 1, transient receptor potential cation channel	PCL,PKDL,PKD2L,TRPP3	9033	HGNC:9011	Q9P0L9	10	17	ensembl_havana	protein_coding
724	ENSG00000107672	NSMCE4A	NSE4 homolog A, SMC5-SMC6 complex component	NS4EA,NSE4A,C10orf86	54780	HGNC:25935	Q9NXX6	10	15	ensembl_havana	protein_coding
725	ENSG00000107736	CDH23	cadherin related 23	PITA5,USH1D,CDHR23	64072	HGNC:13733	Q9H251	10	22	ensembl_havana	protein_coding
726	ENSG00000107738	VSIR	V-set immunoregulatory receptor	B7H5,GI24,B7-H5,Dies1,PD-1H,SISP1,VISTA,PP2135,C10orf54,DD1alpha	64115	HGNC:30085	Q9H7M9	10	20	ensembl_havana	protein_coding
727	ENSG00000107742	SPOCK2	SPARC (osteonectin), cwcv and kazal like domains proteoglycan 2	testican-2	9806	HGNC:13564	Q92563	10	13	ensembl_havana	protein_coding
728	ENSG00000107796	ACTA2	actin alpha 2, smooth muscle	ACTSA	59	HGNC:130	P62736	10	13	ensembl_havana	protein_coding
729	ENSG00000107831	FGF8	fibroblast growth factor 8	HH6,AIGF,KAL6,FGF-8,HBGF-8	2253	HGNC:3686	P55075	10	13	ensembl_havana	protein_coding
730	ENSG00000107833	NPM3	nucleophosmin/nucleoplasmin 3	PORMIN,TMEM123	10360	HGNC:7931	O75607	10	10	ensembl_havana	protein_coding
731	ENSG00000107864	CPEB3	cytoplasmic polyadenylation element binding protein 3		22849	HGNC:21746	Q8NE35	10	15	ensembl_havana	protein_coding
732	ENSG00000107874	CUEDC2	CUE domain containing 2	C10orf66,bA18I14.5	79004	HGNC:28352	Q9H467	10	11	ensembl_havana	protein_coding
733	ENSG00000107968	MAP3K8	mitogen-activated protein kinase kinase kinase 8	COT,EST,ESTF,TPL2,AURA2,MEKK8,Tpl-2,c-COT	1326	HGNC:6860	P41279	10	10	ensembl_havana	protein_coding
734	ENSG00000107984	DKK1	dickkopf WNT signaling pathway inhibitor 1	SK,DKK-1	22943	HGNC:2891	O94907	10	10	ensembl_havana	protein_coding
735	ENSG00000108106	UBE2S	ubiquitin conjugating enzyme E2 S	EPF5,E2EPF,E2-EPF	27338	HGNC:17895	Q16763	19	14	ensembl_havana	protein_coding
736	ENSG00000108107	RPL28	ribosomal protein L28	L28	6158	HGNC:10330	P46779	19	15	ensembl_havana	protein_coding
737	ENSG00000108244	KRT23	keratin 23	K23,CK23,HAIK1	25984	HGNC:6438	Q9C075	17	17	ensembl_havana	protein_coding
738	ENSG00000108342	CSF3	colony stimulating factor 3	GCSF,CSF3OS,C17orf33	1440	HGNC:2438	P09919	17	13	ensembl_havana	protein_coding
739	ENSG00000108370	RGS9	regulator of G protein signaling 9	PERRS,RGS9L	8787	HGNC:10004	O75916	17	17	ensembl_havana	protein_coding
740	ENSG00000108381	ASPA	aspartoacylase	ASP,ACY2	443	HGNC:756	P45381	17	11	ensembl_havana	protein_coding
741	ENSG00000108387	SEPTIN4	septin 4	H5,ARTS,MART,SEP4,CE5B3,SEPT4,PNUTL2,hucep-7,BRADEION,C17orf47,hCDCREL-2	5414	HGNC:9165	O43236	17	15	ensembl_havana	protein_coding
742	ENSG00000108405	P2RX1	purinergic receptor P2X 1	P2X1	5023	HGNC:8533	P51575	17	4	ensembl_havana	protein_coding
743	ENSG00000108448	TRIM16L	tripartite motif containing 16 like	TRIM70	147166	HGNC:32670	Q309B1	17	22	ensembl_havana	transcribed_unprocessed_pseudogene
744	ENSG00000108479	GALK1	galactokinase 1	GK1,GALK,HEL-S-19	2584	HGNC:4118	P51570	17	12	ensembl_havana	protein_coding
745	ENSG00000108506	INTS2	integrator complex subunit 2	INT2,KIAA1287	57508	HGNC:29241	Q9H0H0	17	13	ensembl_havana	protein_coding
746	ENSG00000108515	ENO3	enolase 3	MSE,GSD13	2027	HGNC:3354	P13929	17	18	ensembl_havana	protein_coding
747	ENSG00000108518	PFN1	profilin 1	ALS18	5216	HGNC:8881	P07737	17	8	ensembl_havana	protein_coding
748	ENSG00000108528	SLC25A11	solute carrier family 25 member 11	OGC,PGL6,SLC20A4	8402	HGNC:10981	Q02978	17	14	ensembl_havana	protein_coding
749	ENSG00000108551	RASD1	ras related dexamethasone induced 1	AGS1,DEXRAS1,MGC:26290	51655	HGNC:15828	Q9Y272	17	5	ensembl_havana	protein_coding
750	ENSG00000108602	ALDH3A1	aldehyde dehydrogenase 3 family member A1	ALDH3,ALDHIII	218	HGNC:405	P30838	17	18	ensembl_havana	protein_coding
751	ENSG00000108679	LGALS3BP	galectin 3 binding protein	90K,M2BP,gp90,CyCAP,BTBD17B,MAC-2-BP,TANGO10B	3959	HGNC:6564	Q08380	17	13	ensembl_havana	protein_coding
752	ENSG00000108688	CCL7	C-C motif chemokine ligand 7	FIC,MARC,MCP3,NC28,MCP-3,SCYA6,SCYA7	6354	HGNC:10634	P80098	17	11	ensembl_havana	protein_coding
753	ENSG00000108691	CCL2	C-C motif chemokine ligand 2	HC11,MCAF,MCP1,MCP-1,SCYA2,GDCF-2,SMC-CF,HSMCR30	6347	HGNC:10618	P13500	17	9	ensembl_havana	protein_coding
754	ENSG00000108771	DHX58	DExH-box helicase 58	LGP2,RLR-3,D11LGP2,D11lgp2e	79132	HGNC:29517	Q96C10	17	13	ensembl_havana	protein_coding
755	ENSG00000108821	COL1A1	collagen type I alpha 1 chain	OI1,OI2,OI3,OI4,EDSC,CAFYD,EDSARTH1	1277	HGNC:2197	P02452	17	14	ensembl_havana	protein_coding
756	ENSG00000108823	SGCA	sarcoglycan alpha	ADL,DAG2,50DAG,DMDA2,LGMD2D,LGMDR3,SCARMD1,adhalin	6442	HGNC:10805	Q16586	17	16	ensembl_havana	protein_coding
757	ENSG00000108826	MRPL27	mitochondrial ribosomal protein L27	L27mt	51264	HGNC:14483	Q9P0M9	17	16	ensembl_havana	protein_coding
758	ENSG00000108839	ALOX12	arachidonate 12-lipoxygenase, 12S type	LOG12,12-LOX,12S-LOX	239	HGNC:429	P18054	17	12	ensembl_havana	protein_coding
759	ENSG00000108840	HDAC5	histone deacetylase 5	HD5,NY-CO-9	10014	HGNC:14068	Q9UQL6	17	15	ensembl_havana	protein_coding
760	ENSG00000108924	HLF	HLF transcription factor, PAR bZIP family member		3131	HGNC:4977	Q16534	17	14	ensembl_havana	protein_coding
761	ENSG00000108932	SLC16A6	solute carrier family 16 member 6	MCT6,MCT7	9120	HGNC:10927	O15403	17	12	ensembl_havana	protein_coding
762	ENSG00000108984	MAP2K6	mitogen-activated protein kinase kinase 6	MEK6,MKK6,MAPKK6,PRKMK6,SAPKK3,SAPKK-3	5608	HGNC:6846	P52564	17	15	ensembl_havana	protein_coding
763	ENSG00000109063	MYH3	myosin heavy chain 3	DA8,DA2A,DA2B,DA2B3,HEMHC,SMHCE,MYHSE1,CPSFS1A,CPSFS1B,CPSKF1A,CPSKF1B,MYHC-EMB	4621	HGNC:7573	P11055	17	15	ensembl_havana	protein_coding
764	ENSG00000109107	ALDOC	aldolase, fructose-bisphosphate C	ALDC	230	HGNC:418	P09972	17	14	ensembl_havana	protein_coding
765	ENSG00000109205	ODAM	odontogenic, ameloblast associated	APIN	54959	HGNC:26043	A1E959	4	16	ensembl_havana	protein_coding
766	ENSG00000109320	NFKB1	nuclear factor kappa B subunit 1	KBF1,EBP-1,NF-kB,CVID12,NF-kB1,NFKB-p50,NFkappaB,NF-kappaB,NFKB-p105,NF-kappa-B1,NF-kappabeta	4790	HGNC:7794	P19838	4	13	ensembl_havana	protein_coding
767	ENSG00000109321	AREG	amphiregulin	AR,SDGF,AREGB,CRDGF	374	HGNC:651	P15514	4	11	ensembl_havana	protein_coding
768	ENSG00000109339	MAPK10	mitogen-activated protein kinase 10	JNK3,JNK3A,PRKM10,SAPK1b,p493F12,p54bSAPK	5602	HGNC:6872	P53779	4	24	ensembl_havana	protein_coding
769	ENSG00000109452	INPP4B	inositol polyphosphate-4-phosphatase type II B		8821	HGNC:6075	O15327	4	12	ensembl_havana	protein_coding
770	ENSG00000109472	CPE	carboxypeptidase E	CPH,BDVS,IDDHH	1363	HGNC:2303	P16870	4	14	ensembl_havana	protein_coding
771	ENSG00000109511	ANXA10	annexin A10	ANX14	11199	HGNC:534	Q9UJ72	4	12	ensembl_havana	protein_coding
772	ENSG00000109610	SOD3	superoxide dismutase 3	EC-SOD	6649	HGNC:11181	P08294	4	6	ensembl_havana	protein_coding
773	ENSG00000109667	SLC2A9	solute carrier family 2 member 9	GLUT9,GLUTX,UAQTL2,URATv1	56606	HGNC:13446	Q9NRM0	4	12	ensembl_havana	protein_coding
774	ENSG00000109670	FBXW7	F-box and WD repeat domain containing 7	AGO,CDC4,FBW6,FBW7,hAgo,FBX30,FBXW6,SEL10,hCdc4,FBXO30,SEL-10	55294	HGNC:16712	Q969H0	4	16	ensembl_havana	protein_coding
775	ENSG00000109674	NEIL3	nei like DNA glycosylase 3	FGP2,FPG2,NEI3,ZGRF3,hFPG2,hNEI3	55247	HGNC:24573	Q8TAT5	4	4	ensembl_havana	protein_coding
776	ENSG00000109736	MFSD10	major facilitator superfamily domain containing 10	TETRAN,TETTRAN	10227	HGNC:16894	Q14728	4	15	ensembl_havana	protein_coding
777	ENSG00000109743	BST1	bone marrow stromal cell antigen 1	CD157	683	HGNC:1118	Q10588	4	11	ensembl_havana	protein_coding
778	ENSG00000109756	RAPGEF2	Rap guanine nucleotide exchange factor 2	RAGEF,RA-GEF,NRAPGEP,PDZGEF1,Rap-GEP,CNrasGEF,PDZ-GEF1,RA-GEF-1,nRap GEP	9693	HGNC:16854	Q9Y4G8	4	9	ensembl_havana	protein_coding
779	ENSG00000109758	HGFAC	HGF activator	HGFA	3083	HGNC:4894	Q04756	4	9	ensembl_havana	protein_coding
780	ENSG00000109771	LRP2BP	LRP2 binding protein		55805	HGNC:25434	Q9P2M1	4	16	ensembl_havana	protein_coding
781	ENSG00000109805	NCAPG	non-SMC condensin I complex subunit G	CAPG,CHCG,YCG1,NY-MEL-3	64151	HGNC:24304	Q9BPX3	4	10	ensembl_havana	protein_coding
782	ENSG00000109819	PPARGC1A	PPARG coactivator 1 alpha	LEM6,PGC1,PGC1A,PGC-1v,PPARGC1,PGC-1alpha,PGC-1(alpha)	10891	HGNC:9237	Q9UBK2	4	9	ensembl_havana	protein_coding
783	ENSG00000109846	CRYAB	crystallin alpha B	MFM2,CRYA2,CTPP2,HSPB5,CMD1II,CTRCT16,HEL-S-101	1410	HGNC:2389	P02511	11	9	ensembl_havana	protein_coding
784	ENSG00000109881	CCDC34	coiled-coil domain containing 34	L15,RAMA3,NY-REN-41	91057	HGNC:25079	Q96HJ3	11	17	ensembl_havana	protein_coding
785	ENSG00000109906	ZBTB16	zinc finger and BTB domain containing 16	PLZF,ZNF145	7704	HGNC:12930	Q05516	11	14	ensembl_havana	protein_coding
786	ENSG00000109927	TECTA	tectorin alpha	DFNA8,DFNA12,DFNB21	7007	HGNC:11720	O75443	11	11	ensembl_havana	protein_coding
787	ENSG00000109971	HSPA8	heat shock protein family A (Hsp70) member 8	LAP1,HSC54,HSC70,HSC71,HSP71,HSP73,LAP-1,NIP71,HEL-33,HSPA10,HEL-S-72p	3312	HGNC:5241	P11142	11	14	ensembl_havana	protein_coding
788	ENSG00000110013	SIAE	sialic acid acetylesterase	LSE,AIS6,CSEC,YSG2,CSE-C	54414	HGNC:18187	Q9HAT2	11	13	ensembl_havana	protein_coding
789	ENSG00000110031	LPXN	leupaxin	LDPL	9404	HGNC:14061	O60711	11	13	ensembl_havana	protein_coding
790	ENSG00000110046	ATG2A	autophagy related 2A		23130	HGNC:29028	Q2TAZ0	11	13	ensembl_havana	protein_coding
791	ENSG00000110057	UNC93B1	unc-93 homolog B1, TLR signaling regulator	IIAE1,UNC93,UNC93B,Unc-93B1	81622	HGNC:13481	Q9H1C4	11	8	ensembl_havana	protein_coding
792	ENSG00000110074	FOXRED1	FAD dependent oxidoreductase domain containing 1	H17,FP634,MC1DN19	55572	HGNC:26927	Q96CU9	11	11	ensembl_havana	protein_coding
793	ENSG00000110076	NRXN2	neurexin 2		9379	HGNC:8009	P58401,Q9P2S2	11	19	ensembl_havana	protein_coding
794	ENSG00000110077	MS4A6A	membrane spanning 4-domains A6A	CDA01,MS4A6,4SPAN3,CD20L3,MST090,MSTP090,4SPAN3.2	64231	HGNC:13375	Q9H2W1	11	14	ensembl_havana	protein_coding
795	ENSG00000110080	ST3GAL4	ST3 beta-galactoside alpha-2,3-sialyltransferase 4	STZ,SAT3,ST-4,CGS23,SIAT4,NANTA3,SIAT4C,ST3GalIV,ST3GalA.2,gal-NAc6S	6484	HGNC:10864	Q11206	11	20	ensembl_havana	protein_coding
796	ENSG00000110169	HPX	hemopexin	HX	3263	HGNC:5171	P02790	11	11	ensembl_havana	protein_coding
797	ENSG00000110324	IL10RA	interleukin 10 receptor subunit alpha	CD210,IL10R,CD210a,CDW210A,HIL-10R,IL-10R1	3587	HGNC:5964	Q13651	11	11	ensembl_havana	protein_coding
798	ENSG00000110427	KIAA1549L	KIAA1549 like	G2,C11orf41,C11orf69	25758	HGNC:24836	Q6ZVL6	11	17	ensembl_havana	protein_coding
799	ENSG00000110446	SLC15A3	solute carrier family 15 member 3	OCTP,PHT2,PTR3	51296	HGNC:18068	Q8IY34	11	12	ensembl_havana	protein_coding
800	ENSG00000110497	AMBRA1	autophagy and beclin 1 regulator 1	DCAF3,WDR94	55626	HGNC:25990	Q9C0C7	11	14	ensembl_havana	protein_coding
801	ENSG00000110628	SLC22A18	solute carrier family 22 member 18	HET,ITM,BWR1A,IMPT1,TSSC5,ORCTL2,BWSCR1A,SLC22A1L,p45-BWR1A	5002	HGNC:10964	Q96BI1	11	16	ensembl_havana	protein_coding
802	ENSG00000110651	CD81	CD81 molecule	S5.7,CVID6,TAPA1,TSPAN28	975	HGNC:1701	P60033	11	12	ensembl_havana	protein_coding
803	ENSG00000110675	ELMOD1	ELMO domain containing 1		55531	HGNC:25334	Q8N336	11	13	ensembl_havana	protein_coding
804	ENSG00000110717	NDUFS8	NADH:ubiquinone oxidoreductase core subunit S8	TYKY,CI-23k,CI23KD,MC1DN2	4728	HGNC:7715	O00217	11	13	ensembl_havana	protein_coding
805	ENSG00000110811	P3H3	prolyl 3-hydroxylase 3	GRCB,LEPREL2,HSU47926	10536	HGNC:19318	Q8IVL6	12	20	ensembl_havana	protein_coding
806	ENSG00000110848	CD69	CD69 molecule	AIM,EA1,MLR-3,CLEC2C,GP32/28,BL-AC/P26	969	HGNC:1694	Q07108	12	8	ensembl_havana	protein_coding
807	ENSG00000110852	CLEC2B	C-type lectin domain family 2 member B	AICL,IFNRG1,CLECSF2,HP10085	9976	HGNC:2053	Q92478	12	5	ensembl_havana	protein_coding
808	ENSG00000110876	SELPLG	selectin P ligand	CLA,CD162,PSGL1,PSGL-1	6404	HGNC:10722	Q14242	12	10	ensembl_havana	protein_coding
809	ENSG00000110917	MLEC	malectin	KIAA0152	9761	HGNC:28973	Q14165	12	8	ensembl_havana	protein_coding
810	ENSG00000110944	IL23A	interleukin 23 subunit alpha	P19,SGRF,IL-23,IL-23A,IL23P19	51561	HGNC:15488	Q9NPF7	12	9	ensembl_havana	protein_coding
811	ENSG00000111011	RSRC2	arginine and serine rich coiled-coil 2		65117	HGNC:30559	Q7L4I2	12	18	ensembl_havana	protein_coding
812	ENSG00000111012	CYP27B1	cytochrome P450 family 27 subfamily B member 1	VDR,CP2B,CYP1,PDDR,VDD1,VDDR,VDDRI,CYP27B,P450c1,CYP1alpha	1594	HGNC:2606	O15528	12	10	ensembl_havana	protein_coding
813	ENSG00000111057	KRT18	keratin 18	K18,CK-18,CYK18	3875	HGNC:6430	P05783	12	11	ensembl_havana	protein_coding
814	ENSG00000111077	TNS2	tensin 2	C1TEN,TENC1,C1-TEN	23371	HGNC:19737	Q63HR2	12	18	ensembl_havana	protein_coding
815	ENSG00000111087	GLI1	GLI family zinc finger 1	GLI,PPD1,PAPA8	2735	HGNC:4317	P08151	12	10	ensembl_havana	protein_coding
816	ENSG00000111181	SLC6A12	solute carrier family 6 member 12	BGT1,GAT2,BGT-1	6539	HGNC:11045	P48065	12	12	ensembl_havana	protein_coding
817	ENSG00000111206	FOXM1	forkhead box M1	MPP2,HFH11,HNF-3,INS-1,MPP-2,PIG29,FKHL16,FOXM1A,FOXM1B,FOXM1C,HFH-11,TRIDENT,MPHOSPH2	2305	HGNC:3818	Q08050	12	13	ensembl_havana	protein_coding
818	ENSG00000111245	MYL2	myosin light chain 2	MLC2,CMH10,MFM12,MLC-2s/v	4633	HGNC:7583	P10916	12	17	ensembl_havana	protein_coding
819	ENSG00000111247	RAD51AP1	RAD51 associated protein 1	PIR51	10635	HGNC:16956	Q96B01	12	15	ensembl_havana	protein_coding
820	ENSG00000111252	SH2B3	SH2B adaptor protein 3	LNK,IDDM20	10019	HGNC:29605	Q9UQQ2	12	11	ensembl_havana	protein_coding
821	ENSG00000111266	DUSP16	dual specificity phosphatase 16	MKP7,MKP-7	80824	HGNC:17909	Q9BY84	12	9	ensembl_havana	protein_coding
822	ENSG00000111291	GPRC5D	G protein-coupled receptor class C group 5 member D		55507	HGNC:13310	Q9NZD1	12	8	ensembl_havana	protein_coding
823	ENSG00000111305	GSG1	germ cell associated 1		83445	HGNC:19716	Q2KHT4	12	19	ensembl_havana	protein_coding
824	ENSG00000111319	SCNN1A	sodium channel epithelial 1 subunit alpha	BESC2,ENaCa,SCNEA,SCNN1,LIDLS3,ENaCalpha	6337	HGNC:10599	P37088	12	13	ensembl_havana	protein_coding
825	ENSG00000111331	OAS3	2'-5'-oligoadenylate synthetase 3	p100,p100OAS	4940	HGNC:8088	Q9Y6K5	12	14	ensembl_havana	protein_coding
826	ENSG00000111335	OAS2	2'-5'-oligoadenylate synthetase 2		4939	HGNC:8087	P29728	12	14	ensembl_havana	protein_coding
827	ENSG00000111344	RASAL1	RAS protein activator like 1	RASAL	8437	HGNC:9873	O95294	12	11	ensembl_havana	protein_coding
828	ENSG00000111405	ENDOU	endonuclease, poly(U) specific	P11,PP11,PRSS26	8909	HGNC:14369	P21128	12	9	ensembl_havana	protein_coding
829	ENSG00000111424	VDR	vitamin D receptor	NR1I1,PPP1R163	7421	HGNC:12679	P11473	12	12	ensembl_havana	protein_coding
830	ENSG00000111554	MDM1	Mdm1 nuclear protein		56890	HGNC:29917	Q8TC05	12	14	ensembl_havana	protein_coding
831	ENSG00000111640	GAPDH	glyceraldehyde-3-phosphate dehydrogenase	G3PD,GAPD,HEL-S-162eP	2597	HGNC:4141	P04406	12	15	ensembl_havana	protein_coding
832	ENSG00000111641	NOP2	NOP2 nucleolar protein	NOL1,p120,NSUN1,NOP120	4839	HGNC:7867	P46087	12	12	ensembl_havana	protein_coding
833	ENSG00000111665	CDCA3	cell division cycle associated 3	GRCC8,TOME1,TOME-1	83461	HGNC:14624	Q99618	12	12	ensembl_havana	protein_coding
834	ENSG00000111666	CHPT1	choline phosphotransferase 1	CPT,CPT1	56994	HGNC:17852	Q8WUD6	12	11	ensembl_havana	protein_coding
835	ENSG00000111669	TPI1	triosephosphate isomerase 1	TIM,TPI,TPID,HEL-S-49	7167	HGNC:12009	P60174	12	15	ensembl_havana	protein_coding
836	ENSG00000111670	GNPTAB	N-acetylglucosamine-1-phosphate transferase subunits alpha and beta	ICD,GNPTA	79158	HGNC:29670	Q3T906	12	16	ensembl_havana	protein_coding
837	ENSG00000111674	ENO2	enolase 2	NSE,HEL-S-279	2026	HGNC:3353	P09104	12	9	ensembl_havana	protein_coding
838	ENSG00000111678	C12orf57	chromosome 12 open reading frame 57	C10,GRCC10	113246	HGNC:29521	Q99622	12	11	ensembl_havana	protein_coding
839	ENSG00000111728	ST8SIA1	ST8 alpha-N-acetyl-neuraminide alpha-2,8-sialyltransferase 1	GD3S,SIAT8,SIAT8A,SIAT8-A,ST8SiaI	6489	HGNC:10869	Q92185	12	11	ensembl_havana	protein_coding
840	ENSG00000111775	COX6A1	cytochrome c oxidase subunit 6A1	COX6A,CMTRID,COX6AL	1337	HGNC:2277	P12074	12	3	ensembl_havana	protein_coding
841	ENSG00000111799	COL12A1	collagen type XII alpha 1 chain	UCMD2,BTHLM2,EDSMYP,COL12A1L,BA209D8.1,DJ234P15.1	1303	HGNC:2188	Q99715	6	22	ensembl_havana	protein_coding
842	ENSG00000111801	BTN3A3	butyrophilin subfamily 3 member A3	BTF3,BTN3.3	10384	HGNC:1140	O00478	6	16	ensembl_havana	protein_coding
843	ENSG00000111834	RSPH4A	radial spoke head component 4A	RSHL3,CILD11,RSPH6B,dJ412I7.1	345895	HGNC:21558	Q5TD94	6	13	ensembl_havana	protein_coding
844	ENSG00000111837	MAK	male germ cell associated kinase	RP62	4117	HGNC:6816	P20794	6	12	ensembl_havana	protein_coding
845	ENSG00000111859	NEDD9	neural precursor cell expressed, developmentally down-regulated 9	CAS2,CASL,HEF1,CAS-L,CASS2	4739	HGNC:7733	Q14511	6	17	ensembl_havana	protein_coding
846	ENSG00000111860	CEP85L	centrosomal protein 85 like	LIS10,C6orf204,NY-BR-15,bA57K17.2	387119	HGNC:21638	Q5SZL2	6	14	ensembl_havana	protein_coding
847	ENSG00000111886	GABRR2	gamma-aminobutyric acid type A receptor subunit rho2		2570	HGNC:4091	P28476	6	11	ensembl_havana	protein_coding
848	ENSG00000111912	NCOA7	nuclear receptor coactivator 7	ESNA1,TLDC4,ERAP140,NCOA7-AS,Nbla00052,Nbla10993,dJ187J11.3	135112	HGNC:21081	Q8NI08	6	20	ensembl_havana	protein_coding
849	ENSG00000111913	RIPOR2	RHO family interacting cell polarization regulator 2	PL48,DFNA21,DIFF40,DIFF48,FAM65B,MYONAP,C6orf32,DFNB104	9750	HGNC:13872	Q9Y4F9	6	20	ensembl_havana	protein_coding
850	ENSG00000111981	ULBP1	UL16 binding protein 1	N2DL-1,RAET1I,NKG2DL1	80329	HGNC:14893	Q9BZM6	6	5	ensembl_havana	protein_coding
851	ENSG00000112053	SLC26A8	solute carrier family 26 member 8	TAT1,SPGF3	116369	HGNC:14468	Q96RN1	6	14	ensembl_havana	protein_coding
852	ENSG00000112096	SOD2	superoxide dismutase 2	IPOB,IPO-B,MNSOD,MVCD6,GClnc1,Mn-SOD	6648	HGNC:11180	P04179	6	19	ensembl_havana	protein_coding
853	ENSG00000112118	MCM3	minichromosome maintenance complex component 3	HCC5,P1.h,RLFB,P1-MCM3	4172	HGNC:6945	P25205	6	20	ensembl_havana	protein_coding
854	ENSG00000112139	MDGA1	MAM domain containing glycosylphosphatidylinositol anchor 1	GPIM,MAMDC3	266727	HGNC:19267	Q8NFP4	6	17	ensembl_havana	protein_coding
855	ENSG00000112149	CD83	CD83 molecule	BL11,HB15	9308	HGNC:1703	Q01151	6	10	ensembl_havana	protein_coding
856	ENSG00000112175	BMP5	bone morphogenetic protein 5		653	HGNC:1072	P22003	6	8	ensembl_havana	protein_coding
857	ENSG00000112182	BACH2	BTB domain and CNC homolog 2	IMD60,BTBD25	60468	HGNC:14078	Q9BYV9	6	15	ensembl_havana	protein_coding
858	ENSG00000112276	BVES	blood vessel epicardial substance	POP1,HBVES,CARICK,LGMD2X,POPDC1,LGMDR25	11149	HGNC:1152	Q8NE79	6	14	ensembl_havana	protein_coding
859	ENSG00000112280	COL9A1	collagen type IX alpha 1 chain	MED,EDM6,STL4,DJ149L1.1.2	1297	HGNC:2217	P20849	6	17	ensembl_havana	protein_coding
860	ENSG00000112299	VNN1	vanin 1	HDLCQ8,Tiff66	8876	HGNC:12705	O95497	6	8	ensembl_havana	protein_coding
861	ENSG00000112343	TRIM38	tripartite motif containing 38	RNF15,RORET	10475	HGNC:10059	O00635	6	11	ensembl_havana	protein_coding
862	ENSG00000112499	SLC22A2	solute carrier family 22 member 2	2022-10-02	6582	HGNC:10966	O15244	6	13	ensembl_havana	protein_coding
863	ENSG00000112530	PACRG	parkin coregulated	GLUP,PACRG2.1,PARK2CRG,HAK005771	135138	HGNC:19152	Q96M98	6	11	ensembl_havana	protein_coding
864	ENSG00000112541	PDE10A	phosphodiesterase 10A	ADSD2,IOLOD,HSPDE10A,PDE10A19,LINC00473	10846	HGNC:8772	Q9Y233	6	18	ensembl_havana	protein_coding
865	ENSG00000112562	SMOC2	SPARC related modular calcium binding 2	DTDP1,SMAP2,MST117,MSTP117,MSTP140,bA37D8.1,bA270C4A.1,dJ421D16.1	64094	HGNC:20323	Q9H3U7	6	19	ensembl_havana	protein_coding
866	ENSG00000112576	CCND3	cyclin D3		896	HGNC:1585	P30281	6	13	ensembl_havana	protein_coding
867	ENSG00000112655	PTK7	protein tyrosine kinase 7 (inactive)	CCK4,CCK-4	5754	HGNC:9618	Q13308	6	16	ensembl_havana	protein_coding
868	ENSG00000112667	DNPH1	2'-deoxynucleoside 5'-phosphate N-hydrolase 1	RCL,C6orf108,dJ330M21.3	10591	HGNC:21218	O43598	6	13	ensembl_havana	protein_coding
869	ENSG00000112695	COX7A2	cytochrome c oxidase subunit 7A2	VIIAL,COX7AL,COX7AL1,COXVIIAL,COXVIIa-L	1347	HGNC:2288	P14406	6	11	ensembl_havana	protein_coding
870	ENSG00000112715	VEGFA	vascular endothelial growth factor A	VPF,VEGF,MVCD1	7422	HGNC:12680	P15692	6	25	ensembl_havana	protein_coding
871	ENSG00000112742	TTK	TTK protein kinase	ESK,PYT,CT96,MPH1,MPS1,MPS1L1	7272	HGNC:12401	P33981	6	10	ensembl_havana	protein_coding
872	ENSG00000112759	SLC29A1	solute carrier family 29 member 1 (Augustine blood group)	ENT1	2030	HGNC:11003	Q99808	6	19	ensembl_havana	protein_coding
873	ENSG00000112769	LAMA4	laminin subunit alpha 4	LAMA3,CMD1JJ,LAMA4*-1	3910	HGNC:6484	Q16363	6	20	ensembl_havana	protein_coding
874	ENSG00000112773	TENT5A	terminal nucleotidyltransferase 5A	OI18,XTP11,FAM46A,C6orf37	55603	HGNC:18345	Q96IP4	6	16	ensembl_havana	protein_coding
875	ENSG00000112782	CLIC5	chloride intracellular channel 5	MST130,DFNB102,DFNB103,MSTP130	53405	HGNC:13517	Q9NZA1	6	19	ensembl_havana	protein_coding
876	ENSG00000112893	MAN2A1	mannosidase alpha class 2A member 1	MANA2,MANII,GOLIM7,AMan II	4124	HGNC:6824	Q16706	5	10	ensembl_havana	protein_coding
877	ENSG00000112936	C7	complement C7		730	HGNC:1346	P10643	5	19	ensembl_havana	protein_coding
878	ENSG00000112972	HMGCS1	3-hydroxy-3-methylglutaryl-CoA synthase 1	HMGCS	3157	HGNC:5007	Q01581	5	15	ensembl_havana	protein_coding
879	ENSG00000112981	NME5	NME/NM23 family member 5	NM23H5,RSPH23,NM23-H5	8382	HGNC:7853	P56597	5	5	ensembl_havana	protein_coding
880	ENSG00000112984	KIF20A	kinesin family member 20A	RCM6,MKLP2,RAB6KIFL	10112	HGNC:9787	O95235	5	12	ensembl_havana	protein_coding
881	ENSG00000113070	HBEGF	heparin binding EGF like growth factor	DTR,DTS,DTSF,HEGFL	1839	HGNC:3059	Q99075	5	8	ensembl_havana	protein_coding
882	ENSG00000113083	LOX	lysyl oxidase	AAT10	4015	HGNC:6664	P28300	5	15	ensembl_havana	protein_coding
883	ENSG00000113140	SPARC	secreted protein acidic and cysteine rich	ON,ONT,OI17,BM-40	6678	HGNC:11219	P09486	5	11	ensembl_havana	protein_coding
884	ENSG00000113196	HAND1	heart and neural crest derivatives expressed 1	Hxt,eHand,Thing1,bHLHa27	9421	HGNC:4807	O96004	5	3	ensembl_havana	protein_coding
885	ENSG00000113240	CLK4	CDC like kinase 4		57396	HGNC:13659	Q9HAZ1	5	13	ensembl_havana	protein_coding
886	ENSG00000113296	THBS4	thrombospondin 4	TSP4,TSP-4	7060	HGNC:11788	P35443	5	14	ensembl_havana	protein_coding
887	ENSG00000113319	RASGRF2	Ras protein specific guanine nucleotide releasing factor 2	GRF2,RAS-GRF2	5924	HGNC:9876	O14827	5	13	ensembl_havana	protein_coding
888	ENSG00000113361	CDH6	cadherin 6	CAD6,KCAD	1004	HGNC:1765	P55285	5	13	ensembl_havana	protein_coding
889	ENSG00000113368	LMNB1	lamin B1	LMN,ADLD,LMN2,LMNB,MCPH26	4001	HGNC:6637	P20700	5	12	ensembl_havana	protein_coding
890	ENSG00000113369	ARRDC3	arrestin domain containing 3	TLIMP	57561	HGNC:29263	Q96B67	5	9	ensembl_havana	protein_coding
891	ENSG00000113389	NPR3	natriuretic peptide receptor 3	NPRC,ANP-C,ANPRC,BOMOS,NPR-C,ANPR-C,GUCY2B,C5orf23	4883	HGNC:7945	P17342	5	16	ensembl_havana	protein_coding
892	ENSG00000113448	PDE4D	phosphodiesterase 4D	DPDE3,PDE43,STRK1,ACRDYS2,HSPDE4D,PDE4DN2	5144	HGNC:8783	Q08499	5	19	ensembl_havana	protein_coding
893	ENSG00000113494	PRLR	prolactin receptor	HPRL,MFAB,hPRLrI,RI-PRLR	5618	HGNC:9446	P16471	5	17	ensembl_havana	protein_coding
894	ENSG00000113532	ST8SIA4	ST8 alpha-N-acetyl-neuraminide alpha-2,8-sialyltransferase 4	PST,PST1,SIAT8D,ST8SIA-IV	7903	HGNC:10871	Q92187	5	13	ensembl_havana	protein_coding
895	ENSG00000113578	FGF1	fibroblast growth factor 1	AFGF,ECGF,FGFA,ECGFA,ECGFB,FGF-1,HBGF1,HBGF-1,GLIO703,ECGF-beta,FGF-alpha	2246	HGNC:3665	P05230	5	18	ensembl_havana	protein_coding
896	ENSG00000113594	LIFR	LIF receptor subunit alpha	SWS,SJS2,STWS,CD118,LIF-R	3977	HGNC:6597	P42702	5	10	ensembl_havana	protein_coding
897	ENSG00000113600	C9	complement C9	C9D,ARMD15	735	HGNC:1358	P02748	5	11	ensembl_havana	protein_coding
898	ENSG00000113615	SEC24A	SEC24 homolog A, COPII coat complex component		10802	HGNC:10703	O95486	5	13	ensembl_havana	protein_coding
899	ENSG00000113721	PDGFRB	platelet derived growth factor receptor beta	IMF1,KOGS,IBGC4,JTK12,PDGFR,PENTT,CD140B,PDGFR1,PDGFR-1	5159	HGNC:8804	P09619	5	14	ensembl_havana	protein_coding
900	ENSG00000113739	STC2	stanniocalcin 2	STC-2,STCRP	8614	HGNC:11374	O76061	5	11	ensembl_havana	protein_coding
901	ENSG00000113749	HRH2	histamine receptor H2	H2R,HH2R	3274	HGNC:5183	P25021	5	7	ensembl_havana	protein_coding
902	ENSG00000113916	BCL6	BCL6 transcription repressor	BCL5,LAZ3,BCL6A,ZNF51,ZBTB27	604	HGNC:1001	P41182	3	18	ensembl_havana	protein_coding
903	ENSG00000113924	HGD	homogentisate 1,2-dioxygenase	AKU,HGO	3081	HGNC:4892	Q93099	3	12	ensembl_havana	protein_coding
904	ENSG00000114013	CD86	CD86 molecule	B70,B7-2,B7.2,LAB72,CD28LG2	942	HGNC:1705	P42081	3	16	ensembl_havana	protein_coding
905	ENSG00000114019	AMOTL2	angiomotin like 2	LCCP	51421	HGNC:17812	Q9Y2J4	3	15	ensembl_havana	protein_coding
906	ENSG00000114023	FAM162A	family with sequence similarity 162 member A	E2IG5,HGTD-P,C3orf28	26355	HGNC:17865	Q96A26	3	15	ensembl_havana	protein_coding
907	ENSG00000114124	GRK7	G protein-coupled receptor kinase 7	GPRK7	131890	HGNC:17031	Q8WTQ7	3	2	ensembl_havana	protein_coding
908	ENSG00000114127	XRN1	5'-3' exoribonuclease 1	2022-09-01	54464	HGNC:30654	Q8IZH2	3	11	ensembl_havana	protein_coding
909	ENSG00000114204	SERPINI2	serpin family I member 2	MEPI,PI14,PANCPIN,TSA2004	5276	HGNC:8945	O75830	3	15	ensembl_havana	protein_coding
910	ENSG00000114268	PFKFB4	6-phosphofructo-2-kinase/fructose-2,6-biphosphatase 4		5210	HGNC:8875	Q16877	3	12	ensembl_havana	protein_coding
911	ENSG00000114270	COL7A1	collagen type VII alpha 1 chain	EBD1,EBR1,EBDCT,NDNC8	1294	HGNC:2214	Q02388	3	18	ensembl_havana	protein_coding
912	ENSG00000114279	FGF12	fibroblast growth factor 12	FHF1,DEE47,EIEE47,FGF12B	2257	HGNC:3668	P61328	3	14	ensembl_havana	protein_coding
913	ENSG00000114315	HES1	hes family bHLH transcription factor 1	HHL,HRY,HES-1,bHLHb39	3280	HGNC:5192	Q14469	3	4	ensembl_havana	protein_coding
914	ENSG00000114529	C3orf52	chromosome 3 open reading frame 52	TTMP	79669	HGNC:26255	Q5BVD1	3	13	ensembl_havana	protein_coding
915	ENSG00000114547	ROPN1B	rhophilin associated tail protein 1B		152015	HGNC:31927	Q9BZX4	3	10	ensembl_havana	protein_coding
916	ENSG00000114638	UPK1B	uroplakin 1B	UPIB,UPK1,TSPAN20	7348	HGNC:12578	O75841	3	8	ensembl_havana	protein_coding
917	ENSG00000114670	NEK11	NIMA related kinase 11		79858	HGNC:18593	Q8NG66	3	14	ensembl_havana	protein_coding
918	ENSG00000114738	MAPKAPK3	MAPK activated protein kinase 3	3PK,MK3,MK-3,MDPT3,MAPKAP3,MAPKAP-K3,MAPKAPK-3	7867	HGNC:6888	Q16644	3	11	ensembl_havana	protein_coding
919	ENSG00000114771	AADAC	arylacetamide deacetylase	DAC,CES5A1	13	HGNC:17	P22760	3	14	ensembl_havana	protein_coding
920	ENSG00000114796	KLHL24	kelch like family member 24	DRE1,EBS6,EBSSH,KRIP6	54800	HGNC:25947	Q6TFL4	3	16	ensembl_havana	protein_coding
921	ENSG00000114805	PLCH1	phospholipase C eta 1	PLCL3,PLC-L3,PLC eta 1	23007	HGNC:29185	Q4KWH8	3	18	ensembl_havana	protein_coding
922	ENSG00000114841	DNAH1	dynein axonemal heavy chain 1	HL11,HDHC7,HL-11,CILD37,DNAHC1,HSRF-1,SPGF18,XLHSRF-1	25981	HGNC:2940	Q9P2D7	3	17	ensembl_havana	protein_coding
923	ENSG00000114854	TNNC1	troponin C1, slow skeletal and cardiac type	TNC,TN-C,TNNC,CMD1Z,CMH13	7134	HGNC:11943	P63316	3	8	ensembl_havana	protein_coding
924	ENSG00000114933	INO80D	INO80 complex subunit D		54891	HGNC:25997	Q53TQ3	2	16	ensembl_havana	protein_coding
925	ENSG00000114993	RTKN	rhotekin		6242	HGNC:10466	Q9BST9	2	17	ensembl_havana	protein_coding
926	ENSG00000115008	IL1A	interleukin 1 alpha	IL1,IL-1A,IL1F1,IL1-ALPHA,IL-1 alpha	3552	HGNC:5991	P01583	2	6	ensembl_havana	protein_coding
927	ENSG00000115009	CCL20	C-C motif chemokine ligand 20	CKb4,LARC,ST38,MIP3A,Exodus,MIP-3a,SCYA20,MIP-3-alpha	6364	HGNC:10619	P78556	2	13	ensembl_havana	protein_coding
928	ENSG00000115107	STEAP3	STEAP3 metalloreductase	STMP3,TSAP6,pHyde,AHMIO2,dudlin-2,dudulin-2	55240	HGNC:24592	Q658P3	2	20	ensembl_havana	protein_coding
929	ENSG00000115129	TP53I3	tumor protein p53 inducible protein 3	PIG3	9540	HGNC:19373	Q53FA7	2	14	ensembl_havana	protein_coding
930	ENSG00000115163	CENPA	centromere protein A	CenH3,CENP-A	1058	HGNC:1851	P49450	2	15	ensembl_havana	protein_coding
931	ENSG00000115165	CYTIP	cytohesin 1 interacting protein	HE,B3-1,CASP,CYBR,CYTHIP,PSCDBP	9595	HGNC:9506	O60759	2	10	ensembl_havana	protein_coding
932	ENSG00000115194	SLC30A3	solute carrier family 30 member 3	ZNT3	7781	HGNC:11014	Q99726	2	11	ensembl_havana	protein_coding
933	ENSG00000115221	ITGB6	integrin subunit beta 6	AI1H	3694	HGNC:6161	P18564	2	12	ensembl_havana	protein_coding
934	ENSG00000115232	ITGA4	integrin subunit alpha 4	IA4,CD49D	3676	HGNC:6140	P13612	2	14	ensembl_havana	protein_coding
935	ENSG00000115252	PDE1A	phosphodiesterase 1A	HCAM1,HCAM-1,HSPDE1A,CAM-PDE 1A,CAM-PDE-1A	5136	HGNC:8774	P54750	2	18	ensembl_havana	protein_coding
936	ENSG00000115257	PCSK4	proprotein convertase subtilisin/kexin type 4	PC4,SPC5	54760	HGNC:8746	Q6UW60	19	15	ensembl_havana	protein_coding
937	ENSG00000115267	IFIH1	interferon induced with helicase C domain 1	AGS7,Hlcd,MDA5,IMD95,MDA-5,RLR-2,IDDM19,SGMRT1	64135	HGNC:18873	Q9BYX4	2	9	ensembl_havana	protein_coding
938	ENSG00000115318	LOXL3	lysyl oxidase like 3	LOXL,MYP28	84695	HGNC:13869	P58215	2	12	ensembl_havana	protein_coding
939	ENSG00000115339	GALNT3	polypeptide N-acetylgalactosaminyltransferase 3	HHS,HFTC,HFTC1,GalNAc-T3	2591	HGNC:4125	Q14435	2	14	ensembl_havana	protein_coding
940	ENSG00000115392	FANCL	FA complementation group L	POG,PHF9,FAAP43	55120	HGNC:20748	Q9NW38	2	12	ensembl_havana	protein_coding
941	ENSG00000115414	FN1	fibronectin 1	FN,CIG,FNZ,MSF,ED-B,FINC,GFND,LETS,GFND2,SMDCF	2335	HGNC:3778	P02751	2	21	ensembl_havana	protein_coding
942	ENSG00000115415	STAT1	signal transducer and activator of transcription 1	CANDF7,IMD31A,IMD31B,IMD31C,ISGF-3,STAT91	6772	HGNC:11362	P42224	2	20	ensembl_havana	protein_coding
943	ENSG00000115419	GLS	glutaminase	GAC,GAM,KGA,GLS1,AAD20,DEE71,GDPAG,CASGID,EIEE71	2744	HGNC:4331	O94925	2	13	ensembl_havana	protein_coding
944	ENSG00000115423	DNAH6	dynein axonemal heavy chain 6	HL2,HL-2,DNHL1,Dnahc6	1768	HGNC:2951	Q9C0G6	2	19	ensembl_havana	protein_coding
945	ENSG00000115457	IGFBP2	insulin like growth factor binding protein 2	IBP2,IGF-BP53	3485	HGNC:5471	P18065	2	10	ensembl_havana	protein_coding
946	ENSG00000115461	IGFBP5	insulin like growth factor binding protein 5	IBP5	3488	HGNC:5474	P24593	2	5	ensembl_havana	protein_coding
947	ENSG00000115523	GNLY	granulysin	LAG2,NKG5,LAG-2,D2S69E,TLA519	10578	HGNC:4414	P22749	2	17	ensembl_havana	protein_coding
948	ENSG00000115541	HSPE1	heat shock protein family E (Hsp10) member 1	EPF,CPN10,GROES,HSP10	3336	HGNC:5269	P61604	2	11	ensembl_havana	protein_coding
949	ENSG00000115556	PLCD4	phospholipase C delta 4		84812	HGNC:9062	Q9BRC7	2	14	ensembl_havana	protein_coding
950	ENSG00000115590	IL1R2	interleukin 1 receptor type 2	IL1RB,CD121b,IL1R2c,CDw121b,IL-1R-2,IL-1RT2,IL-1RT-2	7850	HGNC:5994	P27930	2	14	ensembl_havana	protein_coding
951	ENSG00000115593	SMYD1	SET and MYND domain containing 1	BOP,KMT3D,ZMYND18,ZMYND22	150572	HGNC:20986	Q8NB12	2	15	ensembl_havana	protein_coding
952	ENSG00000115594	IL1R1	interleukin 1 receptor type 1	P80,IL1R,IL1RA,CD121A,D2S1473,IL-1R-alpha	3554	HGNC:5993	P14778	2	12	ensembl_havana	protein_coding
953	ENSG00000115602	IL1RL1	interleukin 1 receptor like 1	T1,ST2,DER4,ST2L,ST2V,FIT-1,IL33R	9173	HGNC:5998	Q01638	2	17	ensembl_havana	protein_coding
954	ENSG00000115604	IL18R1	interleukin 18 receptor 1	CD218a,IL18RA,IL1RRP,CDw218a,IL-1Rrp,IL-18Ralpha,IL18Ralpha2,IL-18R-alpha	8809	HGNC:5988	Q13478	2	12	ensembl_havana	protein_coding
955	ENSG00000115648	MLPH	melanophilin	SLAC2-A	79083	HGNC:29643	Q9BV36	2	14	ensembl_havana	protein_coding
956	ENSG00000115738	ID2	inhibitor of DNA binding 2	GIG8,ID2A,ID2H,bHLHb26	3398	HGNC:5361	Q02363	2	10	ensembl_havana	protein_coding
957	ENSG00000115758	ODC1	ornithine decarboxylase 1	ODC,BABS,NEDBA,NEDBIA	4953	HGNC:8109	P11926	2	13	ensembl_havana	protein_coding
958	ENSG00000115844	DLX2	distal-less homeobox 2	TES1,TES-1	1746	HGNC:2915	Q07687	2	11	ensembl_havana	protein_coding
959	ENSG00000115884	SDC1	syndecan 1	SDC,CD138,SYND1,syndecan	6382	HGNC:10658	P18827	2	11	ensembl_havana	protein_coding
960	ENSG00000115919	KYNU	kynureninase	KYNUU,VCRL2	8942	HGNC:6469	Q16719	2	15	ensembl_havana	protein_coding
961	ENSG00000115963	RND3	Rho family GTPase 3	ARHE,Rho8,RhoE,memB	390	HGNC:671	P61587	2	14	ensembl_havana	protein_coding
962	ENSG00000116106	EPHA4	EPH receptor A4	EK8,SEK,HEK8,TYRO1	2043	HGNC:3388	P54764	2	12	ensembl_havana	protein_coding
963	ENSG00000116133	DHCR24	24-dehydrocholesterol reductase	DCE,SELADIN1,Nbla03646,seladin-1	1718	HGNC:2859	Q15392	1	13	ensembl_havana	protein_coding
964	ENSG00000116147	TNR	tenascin R	TN-R,NEDSTO	7143	HGNC:11953	Q92752	1	17	ensembl_havana	protein_coding
965	ENSG00000116254	CHD5	chromodomain helicase DNA binding protein 5	CHD-5,PMNDS	26038	HGNC:16816	Q8TDI0	1	18	ensembl_havana	protein_coding
966	ENSG00000116285	ERRFI1	ERBB receptor feedback inhibitor 1	MIG6,RALT,MIG-6,GENE-33	54206	HGNC:18185	Q9UJM3	1	13	ensembl_havana	protein_coding
967	ENSG00000116299	ELAPOR1	endosome-lysosome associated apoptosis and autophagy regulator 1	EIG121,KIAA1324	57535	HGNC:29618	Q6UXG2	1	17	ensembl_havana	protein_coding
968	ENSG00000116574	RHOU	ras homolog family member U	ARHU,G28K,WRCH1,hG28K,CDC42L1	58480	HGNC:17794	Q7L0Q8	1	6	ensembl_havana	protein_coding
969	ENSG00000116586	LAMTOR2	late endosomal/lysosomal adaptor, MAPK and MTOR activator 2	p14,ENDAP,ROBLD3,HSPC003,MAPBPIP,MAPKSP1AP,Ragulator2	28956	HGNC:29796	Q9Y2Q5	1	12	ensembl_havana	protein_coding
970	ENSG00000116649	SRM	spermidine synthase	PAPT,SPS1,SPDSY,SRML1	6723	HGNC:11296	P19623	1	10	ensembl_havana	protein_coding
971	ENSG00000116670	MAD2L2	mitotic arrest deficient 2 like 2	REV7,FANCV,MAD2B,POLZ2	10459	HGNC:6764	Q9UI95	1	15	ensembl_havana	protein_coding
972	ENSG00000116701	NCF2	neutrophil cytosolic factor 2	NCF-2,NOXA2,P67PHOX,P67-PHOX	4688	HGNC:7661	P19878	1	15	ensembl_havana	protein_coding
973	ENSG00000116717	GADD45A	growth arrest and DNA damage inducible alpha	DDIT1,GADD45	1647	HGNC:4095	P24522	1	13	ensembl_havana	protein_coding
974	ENSG00000116748	AMPD1	adenosine monophosphate deaminase 1	MAD,MADA,MMDD	270	HGNC:468	P23109	1	21	ensembl_havana	protein_coding
975	ENSG00000116774	OLFML3	olfactomedin like 3	OLF44,HNOEL-iso	56944	HGNC:24956	Q9NRN5	1	12	ensembl_havana	protein_coding
976	ENSG00000116954	RRAGC	Ras related GTP binding C	GTR2,RAGC,TIB929	64121	HGNC:19902	Q9HB90	1	8	ensembl_havana	protein_coding
977	ENSG00000116962	NID1	nidogen 1	NID	4811	HGNC:7821	P14543	1	15	ensembl_havana	protein_coding
978	ENSG00000116991	SIPA1L2	signal induced proliferation associated 1 like 2	SPAL2,SPAR2	57568	HGNC:23800	Q9P2F8	1	11	ensembl_havana	protein_coding
979	ENSG00000117000	RLF	RLF zinc finger	ZN-15L,ZNF292L	6018	HGNC:10025	Q13129	1	9	ensembl_havana	protein_coding
980	ENSG00000117009	KMO	kynurenine 3-monooxygenase	dJ317G22.1	8564	HGNC:6381	O15229	1	12	ensembl_havana	protein_coding
981	ENSG00000117016	RIMS3	regulating synaptic membrane exocytosis 3	NIM3,RIM3,RIM 3	9783	HGNC:21292	Q9UJD0	1	10	ensembl_havana	protein_coding
982	ENSG00000117036	ETV3	ETS variant transcription factor 3	PE1,METS,PE-1	2117	HGNC:3492	P41162	1	12	ensembl_havana	protein_coding
983	ENSG00000117069	ST6GALNAC5	ST6 N-acetylgalactosaminide alpha-2,6-sialyltransferase 5	SIAT7E,SIAT7-E,ST6GalNAcV	81849	HGNC:19342	Q9BVH7	1	15	ensembl_havana	protein_coding
984	ENSG00000117122	MFAP2	microfibril associated protein 2	MAGP,MAGP1,MAGP-1	4237	HGNC:7033	P55001	1	14	ensembl_havana	protein_coding
985	ENSG00000117152	RGS4	regulator of G protein signaling 4	RGP4,SCZD9	5999	HGNC:10000	P49798	1	14	ensembl_havana	protein_coding
986	ENSG00000117226	GBP3	guanylate binding protein 3		2635	HGNC:4184	Q9H0R5	1	12	ensembl_havana	protein_coding
987	ENSG00000117228	GBP1	guanylate binding protein 1		2633	HGNC:4182	P32455	1	11	ensembl_havana	protein_coding
988	ENSG00000117318	ID3	inhibitor of DNA binding 3, HLH protein	HEIR-1,bHLHb25	3399	HGNC:5362	Q02535	1	9	ensembl_havana	protein_coding
989	ENSG00000117394	SLC2A1	solute carrier family 2 member 1	CSE,PED,DYT9,GLUT,DYT17,DYT18,EIG12,GLUT1,HTLVR,GLUT-1,SDCHCN,GLUT1DS	6513	HGNC:11005	P11166	1	24	ensembl_havana	protein_coding
990	ENSG00000117399	CDC20	cell division cycle 20	CDC20A,p55CDC,bA276H19.3	991	HGNC:1723	Q12834	1	14	ensembl_havana	protein_coding
991	ENSG00000117407	ARTN	artemin	ART,EVN,NBN,ENOVIN	9048	HGNC:727	Q5T4W7	1	17	ensembl_havana	protein_coding
992	ENSG00000117479	SLC19A2	solute carrier family 19 member 2	TC1,THT1,TRMA,THMD1,THTR1	10560	HGNC:10938	O60779	1	15	ensembl_havana	protein_coding
993	ENSG00000117507	FMO6P	flavin containing dimethylaniline monoxygenase 6, pseudogene	FMO6	388714	HGNC:24024		1	6	havana	transcribed_unitary_pseudogene
994	ENSG00000117586	TNFSF4	TNF superfamily member 4	GP34,CD252,OX4OL,TXGP1,CD134L,OX-40L,TNLG2B	7292	HGNC:11934	P23510	1	11	ensembl_havana	protein_coding
995	ENSG00000117594	HSD11B1	hydroxysteroid 11-beta dehydrogenase 1	HDL,11-DH,HSD11,HSD11B,HSD11L,CORTRD2,SDR26C1,11-beta-HSD1	3290	HGNC:5208	P28845	1	10	ensembl_havana	protein_coding
996	ENSG00000117601	SERPINC1	serpin family C member 1	AT3,AT3D,ATIII,THPH7,ATIII-R2,ATIII-T1,ATIII-T2	462	HGNC:775	P01008	1	15	ensembl_havana	protein_coding
997	ENSG00000117632	STMN1	stathmin 1	Lag,SMN,OP18,PP17,PP19,PR22,LAP18,C1orf215	3925	HGNC:6510	P16949	1	23	ensembl_havana	protein_coding
998	ENSG00000117643	MAN1C1	mannosidase alpha class 1C member 1	HMIC,MAN1C,MAN1A3,pp6318	57134	HGNC:19080	Q9NR34	1	15	ensembl_havana	protein_coding
999	ENSG00000117650	NEK2	NIMA related kinase 2	NLK1,RP67,NEK2A,HsPK21,PPP1R111	4751	HGNC:7745	P51955	1	13	ensembl_havana	protein_coding
1000	ENSG00000117691	NENF	neudesin neurotrophic factor	CIR2,SPUF,SCIRP10	29937	HGNC:30384	Q9UMX5	1	10	ensembl_havana	protein_coding
1001	ENSG00000117707	PROX1	prospero homeobox 1		5629	HGNC:9459	Q92786	1	16	ensembl_havana	protein_coding
1002	ENSG00000117983	MUC5B	mucin 5B, oligomeric mucus/gel-forming	MG1,MUC5,MUC9,MUC-5B	727897	HGNC:7516	Q9HC84	11	17	ensembl_havana	protein_coding
1003	ENSG00000118004	COLEC11	collectin subfamily member 11	3MC2,CLK1,CL-11,CL-K1-I,CL-K1-II,CL-K1-IIa,CL-K1-IIb	78989	HGNC:17213	Q9BWP8	2	18	ensembl_havana	protein_coding
1004	ENSG00000118007	STAG1	stromal antigen 1	SA1,MRD47,SCC3A	10274	HGNC:11354	Q8WVM7	3	13	ensembl_havana	protein_coding
1005	ENSG00000118160	SLC8A2	solute carrier family 8 member A2	NCX2	6543	HGNC:11069	Q9UPR5	19	14	ensembl_havana	protein_coding
1006	ENSG00000118193	KIF14	kinesin family member 14	MKS12,MCPH20	9928	HGNC:19181	Q15058	1	12	ensembl_havana	protein_coding
1007	ENSG00000118194	TNNT2	troponin T2, cardiac type	CMH2,RCM3,TnTC,cTnT,CMD1D,CMPD2,LVNC6	7139	HGNC:11949	P45379	1	20	ensembl_havana	protein_coding
1008	ENSG00000118307	CFAP94			NA			12	20	ensembl_havana	protein_coding
1009	ENSG00000118308	IRAG2	inositol 1,4,5-triphosphate receptor associated 2	JAW1,LRMP	4033	HGNC:6690	Q12912	12	15	ensembl_havana	protein_coding
1010	ENSG00000118322	ATP10B	ATPase phospholipid transporting 10B (putative)	ATPVB	23120	HGNC:13543	O94823	5	14	ensembl_havana	protein_coding
1011	ENSG00000118492	ADGB	androglobin	CAPN16,C6orf103	79747	HGNC:21212	Q8N7X0	6	18	ensembl_havana	protein_coding
1012	ENSG00000118503	TNFAIP3	TNF alpha induced protein 3	A20,AISBL,AIFBL1,OTUD7C,TNFA1P2	7128	HGNC:11896	P21580	6	15	ensembl_havana	protein_coding
1013	ENSG00000118508	RAB32	RAB32, member RAS oncogene family		10981	HGNC:9772	Q13637	6	5	ensembl_havana	protein_coding
1014	ENSG00000118513	MYB	MYB proto-oncogene, transcription factor	efg,Cmyb,c-myb,c-myb_CDS	4602	HGNC:7545	P10242	6	19	ensembl_havana	protein_coding
1015	ENSG00000118514	ALDH8A1	aldehyde dehydrogenase 8 family member A1	ALDH12,DJ352A20.2	64577	HGNC:15471	Q9H2A2	6	14	ensembl_havana	protein_coding
1016	ENSG00000118515	SGK1	serum/glucocorticoid regulated kinase 1	SGK	6446	HGNC:10810	O00141	6	11	ensembl_havana	protein_coding
1017	ENSG00000118523	CCN2	cellular communication network factor 2	CTGF,NOV2,HCS24,IGFBP8	1490	HGNC:2500	P29279	6	6	ensembl_havana	protein_coding
1018	ENSG00000118702	GHRH	growth hormone releasing hormone	GRF,INN,GHRF	2691	HGNC:4265	P01286	20	10	ensembl_havana	protein_coding
1019	ENSG00000118729	CASQ2	calsequestrin 2	PDIB2	845	HGNC:1513	O14958	1	12	ensembl_havana	protein_coding
1020	ENSG00000118777	ABCG2	ATP binding cassette subfamily G member 2 (Junior blood group)	MRX,MXR,ABCP,BCRP,BMDP,MXR1,ABC15,BCRP1,CD338,GOUT1,MXR-1,CDw338,UAQTL1,EST157481	9429	HGNC:74	Q9UNQ0	4	12	ensembl_havana	protein_coding
1021	ENSG00000118785	SPP1	secreted phosphoprotein 1	OPN,BNSP,BSPI,ETA-1	6696	HGNC:11255	P10451	4	14	ensembl_havana	protein_coding
1022	ENSG00000118849	RARRES1	retinoic acid receptor responder 1	LXNL,TIG1,PERG-1	5918	HGNC:9867	P49788	3	10	ensembl_havana	protein_coding
1023	ENSG00000118946	PCDH17	protocadherin 17	PCH68,PCDH68	27253	HGNC:14267	O14917	13	12	ensembl_havana	protein_coding
1024	ENSG00000118997	DNAH7	dynein axonemal heavy chain 7		56171	HGNC:18661	Q8WXX0	2	14	ensembl_havana	protein_coding
1025	ENSG00000119013	NDUFB3	NADH:ubiquinone oxidoreductase subunit B3	B12,CI-B12,MC1DN25	4709	HGNC:7698	O43676	2	9	ensembl_havana	protein_coding
1026	ENSG00000119121	TRPM6	transient receptor potential cation channel subfamily M member 6	HSH,HMGX,HOMG,CHAK2,HOMG1	140803	HGNC:17995	Q9BX84	9	22	ensembl_havana	protein_coding
1027	ENSG00000119125	GDA	guanine deaminase	GAH,CYPIN,GUANASE,NEDASIN	9615	HGNC:4212	Q9Y2T3	9	17	ensembl_havana	protein_coding
1028	ENSG00000119138	KLF9	Kruppel like factor 9	BTEB,BTEB1	687	HGNC:1123	Q13886	9	4	ensembl_havana	protein_coding
1029	ENSG00000119333	DYNC2I2	dynein 2 intermediate chain 2	DIC5,WDR34,FAP133,SRTD11,CFAP133,bA216B9.3	89891	HGNC:28296	Q96EX3	9	12	ensembl_havana	protein_coding
1030	ENSG00000119383	PTPA	protein phosphatase 2 phosphatase activator	PP2A,PR53,PPP2R4	5524	HGNC:9308	Q15257	9	21	ensembl_havana	protein_coding
1031	ENSG00000119508	NR4A3	nuclear receptor subfamily 4 group A member 3	CHN,CSMF,NOR1,MINOR	8013	HGNC:7982	Q92570	9	18	ensembl_havana	protein_coding
1032	ENSG00000119547	ONECUT2	one cut homeobox 2	OC2,OC-2	9480	HGNC:8139	O95948	18	6	ensembl_havana	protein_coding
1033	ENSG00000119630	PGF	placental growth factor	PGFL,PIGF,PLGF,PlGF-2,D12S1900,SHGC-10760	5228	HGNC:8893	P49763	14	14	ensembl_havana	protein_coding
1034	ENSG00000119673	ACOT2	acyl-CoA thioesterase 2	MTE1,PTE2,CTE1A,PTE2A,CTE-IA,ZAP128	10965	HGNC:18431	P49753	14	15	ensembl_havana	protein_coding
1035	ENSG00000119681	LTBP2	latent transforming growth factor beta binding protein 2	WMS3,GLC3D,LTBP3,MSPKA,MSTP031,C14orf141	4053	HGNC:6715	Q14767	14	12	ensembl_havana	protein_coding
1036	ENSG00000119698	PPP4R4	protein phosphatase 4 regulatory subunit 4	PP4R4,CFAP14,KIAA1622	57718	HGNC:23788	Q6NUP7	14	12	ensembl_havana	protein_coding
1037	ENSG00000119705	SLIRP	SRA stem-loop interacting RNA binding protein	DC50,PD04872,C14orf156	81892	HGNC:20495	Q9GZT3	14	10	ensembl_havana	protein_coding
1038	ENSG00000119711	ALDH6A1	aldehyde dehydrogenase 6 family member A1	MMSDH,MMSADHA	4329	HGNC:7179	Q02252	14	13	ensembl_havana	protein_coding
1039	ENSG00000119714	GPR68	G protein-coupled receptor 68	OGR1,AI2A6,GPR12A	8111	HGNC:4519	Q15743	14	11	ensembl_havana	protein_coding
1040	ENSG00000119715	ESRRB	estrogen related receptor beta	ERR2,ERRb,ESRL2,NR3B2,DFNB35,ERRbeta2,ERR beta-2	2103	HGNC:3473	O95718	14	15	ensembl_havana	protein_coding
1041	ENSG00000119737	GPR75	G protein-coupled receptor 75	GPRchr2,WI31133	10936	HGNC:4526	O95800	2	6	ensembl_havana	protein_coding
1042	ENSG00000119915	ELOVL3	ELOVL fatty acid elongase 3	CIG30,CIG-30	83401	HGNC:18047	Q9HB03	10	5	ensembl_havana	protein_coding
1043	ENSG00000119917	IFIT3	interferon induced protein with tetratricopeptide repeats 3	P60,IRG2,IFI60,IFIT4,ISG60,RIG-G,cig41,CIG-49,GARG-49	3437	HGNC:5411	O14879	10	15	ensembl_havana	protein_coding
1044	ENSG00000119922	IFIT2	interferon induced protein with tetratricopeptide repeats 2	P54,G10P2,IFI54,ISG54,cig42,IFI-54,IFIT-2,ISG-54,GARG-39,IFI-54K,ISG-54K,ISG-54 K	3433	HGNC:5409	P09913	10	11	ensembl_havana	protein_coding
1045	ENSG00000119938	PPP1R3C	protein phosphatase 1 regulatory subunit 3C	PTG,PPP1R5	5507	HGNC:9293	Q9UQK1	10	9	ensembl_havana	protein_coding
1046	ENSG00000119969	HELLS	helicase, lymphoid specific	LSH,ICF4,PASG,SMARCA6,Nbla10143	3070	HGNC:4861	Q9NRZ9	10	15	ensembl_havana	protein_coding
1047	ENSG00000119973	PRLHR	prolactin releasing hormone receptor	GR3,GPR10,PrRPR	2834	HGNC:4464	P49683	10	6	ensembl_havana	protein_coding
1048	ENSG00000120049	KCNIP2	potassium voltage-gated channel interacting protein 2	KCHIP2	30819	HGNC:15522	Q9NS61	10	20	ensembl_havana	protein_coding
1049	ENSG00000120057	SFRP5	secreted frizzled related protein 5	SARP3	6425	HGNC:10779	Q5T4F7	10	5	ensembl_havana	protein_coding
1050	ENSG00000120071	KANSL1	KAT8 regulatory NSL complex subunit 1	KDVS,NSL1,MSL1v1,CENP-36,hMSL1v1,KIAA1267	284058	HGNC:24565	Q7Z3B3	17	15	ensembl_havana	protein_coding
1051	ENSG00000120129	DUSP1	dual specificity phosphatase 1	HVH1,MKP1,CL100,MKP-1,PTPN10	1843	HGNC:3064	P28562	5	6	ensembl_havana	protein_coding
1052	ENSG00000120156	TEK	TEK receptor tyrosine kinase	TIE2,VMCM,GLC3E,TIE-2,VMCM1,CD202B	7010	HGNC:11724	Q02763	9	22	ensembl_havana	protein_coding
1053	ENSG00000120162	MOB3B	MOB kinase activator 3B	MOB1D,C9orf35,MOBKL2B	79817	HGNC:23825	Q86TA1	9	10	ensembl_havana	protein_coding
1054	ENSG00000120211	INSL4	insulin like 4	EPIL,PLACENTIN	3641	HGNC:6087	Q14641	9	4	ensembl_havana	protein_coding
1055	ENSG00000120217	CD274	CD274 molecule	B7-H,B7H1,PDL1,PD-L1,hPD-L1,PDCD1L1,PDCD1LG1	29126	HGNC:17635	Q9NZQ7	9	14	ensembl_havana	protein_coding
1056	ENSG00000120262	CCDC170	coiled-coil domain containing 170	C6orf97,bA282P11.1	80129	HGNC:21177	Q8IYT3	6	10	ensembl_havana	protein_coding
1057	ENSG00000120278	PLEKHG1	pleckstrin homology and RhoGEF domain containing G1	ARHGEF41	57480	HGNC:20884	Q9ULL1	6	16	havana	protein_coding
1058	ENSG00000120332	TNN	tenascin N	TNW,TN-W	63923	HGNC:22942	Q9UQP3	1	16	ensembl_havana	protein_coding
1059	ENSG00000120437	ACAT2	acetyl-CoA acetyltransferase 2		39	HGNC:94	Q9BWD1	6	9	ensembl_havana	protein_coding
1060	ENSG00000120457	KCNJ5	potassium inwardly rectifying channel subfamily J member 5	CIR,GIRK4,KATP1,LQT13,KIR3.4	3762	HGNC:6266	P48544	11	12	ensembl_havana	protein_coding
1061	ENSG00000120616	EPC1	enhancer of polycomb homolog 1	Epl1	80314	HGNC:19876	Q9H2F5	10	16	ensembl_havana	protein_coding
1062	ENSG00000120659	TNFSF11	TNF superfamily member 11	ODF,OPGL,sOdf,CD254,OPTB2,RANKL,TNLG6B,TRANCE,hRANKL2	8600	HGNC:11926	O14788	13	15	ensembl_havana	protein_coding
1063	ENSG00000120690	ELF1	E74 like ETS transcription factor 1	RIA1,EFTUD1	1997	HGNC:3316	P32519	13	16	ensembl_havana	protein_coding
1064	ENSG00000120694	HSPH1	heat shock protein family H (Hsp110) member 1	HSP105,HSP105A,HSP105B,NY-CO-25	10808	HGNC:16969	Q92598	13	20	ensembl_havana	protein_coding
1065	ENSG00000120708	TGFBI	transforming growth factor beta induced	CSD,CDB1,CDG2,CSD1,CSD2,CSD3,EBMD,LCD1,BIGH3,CDGG1	7045	HGNC:11771	Q15582	5	17	ensembl_havana	protein_coding
1066	ENSG00000120738	EGR1	early growth response 1	TIS8,AT225,G0S30,NGFI-A,ZNF225,KROX-24,ZIF-268	1958	HGNC:3238	P18146	5	8	ensembl_havana	protein_coding
1067	ENSG00000120784	ZFP30	ZFP30 zinc finger protein	ZNF745	22835	HGNC:29555	Q9Y2G7	19	16	ensembl_havana	protein_coding
1068	ENSG00000120832	MTERF2	mitochondrial transcription termination factor 2	mTERFL,MTERFD3	80298	HGNC:30779	Q49AM1	12	10	ensembl_havana	protein_coding
1069	ENSG00000120833	SOCS2	suppressor of cytokine signaling 2	CIS2,SSI2,Cish2,SSI-2,SOCS-2,STATI2	8835	HGNC:19382	O14508	12	14	ensembl_havana	protein_coding
1070	ENSG00000120875	DUSP4	dual specificity phosphatase 4	TYP,HVH2,MKP2,MKP-2	1846	HGNC:3070	Q13115	8	9	ensembl_havana	protein_coding
1071	ENSG00000120896	SORBS3	sorbin and SH3 domain containing 3	SCAM1,SH3D4,SCAM-1	10174	HGNC:30907	O60504	8	13	ensembl_havana	protein_coding
1072	ENSG00000120915	EPHX2	epoxide hydrolase 2	CEH,SEH,ABHD20	2053	HGNC:3402	P34913	8	14	ensembl_havana	protein_coding
1073	ENSG00000120937	NPPB	natriuretic peptide B	BNP,Iso-ANP	4879	HGNC:7940	P16860	1	9	ensembl_havana	protein_coding
1074	ENSG00000121060	TRIM25	tripartite motif containing 25	EFP,Z147,RNF147,ZNF147	7706	HGNC:12932	Q14258	17	18	ensembl_havana	protein_coding
1075	ENSG00000121068	TBX2	T-box transcription factor 2	VETD	6909	HGNC:11597	Q13207	17	14	ensembl_havana	protein_coding
1076	ENSG00000121075	TBX4	T-box transcription factor 4	SPS,ICPPS,PAPPAS	9496	HGNC:11603	P57082	17	11	ensembl_havana	protein_coding
1077	ENSG00000121101	TEX14	testis expressed 14, intercellular bridge forming factor	CT113,SPGF23	56155	HGNC:11737	Q8IWB6	17	16	ensembl_havana	protein_coding
1078	ENSG00000121152	NCAPH	non-SMC condensin I complex subunit H	CAPH,BRRN1,CAP-H,MCPH23	23397	HGNC:1112	Q15003	2	10	ensembl_havana	protein_coding
1079	ENSG00000121274	TENT4B	terminal nucleotidyltransferase 4B	TUT3,PAPD5,TRF4-2	64282	HGNC:30758	Q8NDF8	16	14	ensembl_havana	protein_coding
1080	ENSG00000121380	BCL2L14	BCL2 like 14	BCLG	79370	HGNC:16657	Q9BZR8	12	12	ensembl_havana	protein_coding
1081	ENSG00000121577	POPDC2	popeye domain containing 2	POP2	64091	HGNC:17648	Q9HBU9	3	14	ensembl_havana	protein_coding
1082	ENSG00000121753	ADGRB2	adhesion G protein-coupled receptor B2	BAI2	576	HGNC:944	O60241	1	13	ensembl_havana	protein_coding
1083	ENSG00000121769	FABP3	fatty acid binding protein 3	MDGI,FABP11,H-FABP,M-FABP,O-FABP	2170	HGNC:3557	P05413	1	8	ensembl_havana	protein_coding
1084	ENSG00000121853	GHSR	growth hormone secretagogue receptor	GHDP	2693	HGNC:4267	Q92847	3	4	ensembl_havana	protein_coding
1085	ENSG00000121858	TNFSF10	TNF superfamily member 10	TL2,APO2L,CD253,TRAIL,Apo-2L,TNLG6A	8743	HGNC:11925	P50591	3	11	ensembl_havana	protein_coding
1086	ENSG00000121895	TMEM156	transmembrane protein 156		80008	HGNC:26260	Q8N614	4	8	ensembl_havana	protein_coding
1087	ENSG00000121898	CPXM2	carboxypeptidase X, M14 family member 2	CPX2,UNQ676	119587	HGNC:26977	Q8N436	10	13	ensembl_havana	protein_coding
1088	ENSG00000121966	CXCR4	C-X-C motif chemokine receptor 4	FB22,HM89,LAP3,LCR1,NPYR,WHIM,CD184,LAP-3,LESTR,NPY3R,NPYRL,WHIMS,HSY3RR,NPYY3R,WHIMS1,D2S201E	7852	HGNC:2561	P61073	2	7	ensembl_havana	protein_coding
1089	ENSG00000122025	FLT3	fms related receptor tyrosine kinase 3	FLK2,STK1,CD135,FLK-2	2322	HGNC:3765	P36888	13	15	ensembl_havana	protein_coding
1090	ENSG00000122035	RASL11A	RAS like family 11 member A		387496	HGNC:23802	Q6T310	13	7	ensembl_havana	protein_coding
1091	ENSG00000122121	XPNPEP2	X-prolyl aminopeptidase 2	APP2,AEACEI	7512	HGNC:12823	O43895	X	12	ensembl_havana	protein_coding
1092	ENSG00000122122	SASH3	SAM and SH3 domain containing 3	SLY,753P9,HACS2,CXorf9,SH3D6C	54440	HGNC:15975	O75995	X	10	ensembl_havana	protein_coding
1093	ENSG00000122254	HS3ST2	heparan sulfate-glucosamine 3-sulfotransferase 2	30ST2,3OST2	9956	HGNC:5195	Q9Y278	16	7	ensembl_havana	protein_coding
1094	ENSG00000122257	RBBP6	RB binding protein 6, ubiquitin ligase	PACT,MY038,P2P-R,RBQ-1,SNAMA	5930	HGNC:9889	Q7Z6E9	16	20	ensembl_havana	protein_coding
1095	ENSG00000122367	LDB3	LIM domain binding 3	MFM4,ZASP,CMD1C,CMH24,CMPD3,LVNC3,CYPHER,LDB3Z1,LDB3Z4,ORACLE,PDLIM6	11155	HGNC:15710	O75112	10	20	ensembl_havana	protein_coding
1096	ENSG00000122490	SLC66A2	solute carrier family 66 member 2	PQLC1	80148	HGNC:26188	Q8N2U9	18	19	ensembl_havana	protein_coding
1097	ENSG00000122641	INHBA	inhibin subunit beta A	EDF,FRP	3624	HGNC:6066	P08476	7	11	ensembl_havana	protein_coding
1098	ENSG00000122643	NT5C3A	5'-nucleotidase, cytosolic IIIA	p36,PN-I,POMP,PSN1,UMPH,NT5C3,P5N-1,UMPH1,hUMP1,P5'N-1,cN-III	51251	HGNC:17820	Q9H0P0	7	22	ensembl_havana	protein_coding
1099	ENSG00000122694	GLIPR2	GLI pathogenesis related 2	GAPR1,GAPR-1,C9orf19	152007	HGNC:18007	Q9H4G4	9	16	ensembl_havana	protein_coding
1100	ENSG00000122735	DNAI1	dynein axonemal intermediate chain 1	PCD,DIC1,ICS1,CILD1	27019	HGNC:2954	Q9UI46	9	16	ensembl_havana	protein_coding
1101	ENSG00000122786	CALD1	caldesmon 1	CDM,HCAD,LCAD,h-CD,H-CAD,L-CAD,NAG22	800	HGNC:1441	Q05682	7	20	ensembl_havana	protein_coding
1102	ENSG00000122861	PLAU	plasminogen activator, urokinase	ATF,QPD,UPA,URK,u-PA,BDPLT5	5328	HGNC:9052	P00749	10	16	ensembl_havana	protein_coding
1103	ENSG00000122862	SRGN	serglycin	PPG,PRG,PRG1	5552	HGNC:9361	P10124	10	5	ensembl_havana	protein_coding
1104	ENSG00000122873	CISD1	CDGSH iron sulfur domain 1	ZCD1,MDS029,C10orf70,mitoNEET	55847	HGNC:30880	Q9NZ45	10	12	ensembl_havana	protein_coding
1105	ENSG00000122877	EGR2	early growth response 2	CHN1,AT591,CMT1D,CMT4E,KROX20	1959	HGNC:3239	P11161	10	16	ensembl_havana	protein_coding
1106	ENSG00000122884	P4HA1	prolyl 4-hydroxylase subunit alpha 1	P4HA	5033	HGNC:8546	P13674	10	12	ensembl_havana	protein_coding
1107	ENSG00000122952	ZWINT	ZW10 interacting kinetochore protein	SIP30,ZWINT1,KNTC2AP,HZwint-1	11130	HGNC:13195	O95229	10	17	ensembl_havana	protein_coding
1108	ENSG00000122970	IFT81	intraflagellar transport 81	DV1,CDV1,CDV-1,CDV1R,CDV-1R,SRTD19	28981	HGNC:14313	Q8WYA0	12	16	ensembl_havana	protein_coding
1109	ENSG00000122971	ACADS	acyl-CoA dehydrogenase short chain	SCAD,ACAD3	35	HGNC:90	P16219	12	9	ensembl_havana	protein_coding
1110	ENSG00000123080	CDKN2C	cyclin dependent kinase inhibitor 2C	p18,INK4C,p18-INK4C	1031	HGNC:1789	P42773	1	12	ensembl_havana	protein_coding
1111	ENSG00000123095	BHLHE41	basic helix-loop-helix family member e41	DEC2,FNSS1,hDEC2,BHLHB3,SHARP1	79365	HGNC:16617	Q9C0J9	12	6	ensembl_havana	protein_coding
1112	ENSG00000123143	PKN1	protein kinase N1	DBK,PKN,PAK1,PRK1,PAK-1,PRKCL1,PKN-ALPHA	5585	HGNC:9405	Q16512	19	13	ensembl_havana	protein_coding
1113	ENSG00000123144	TRIR	telomerase RNA component interacting RNase	TERCIR,fSAP18,C19orf43	79002	HGNC:28424	Q9BQ61	19	11	ensembl_havana	protein_coding
1114	ENSG00000123146	ADGRE5	adhesion G protein-coupled receptor E5	CD97,TM7LN1	976	HGNC:1711	P48960	19	20	ensembl_havana	protein_coding
1115	ENSG00000123159	GIPC1	GIPC PDZ domain containing family member 1	NIP,GIPC,IIP-1,OPDM2,TIP-2,SEMCAP,C19orf3,Hs.6454,GLUT1CBP,RGS19IP1,SYNECTIN,SYNECTIIN	10755	HGNC:1226	O14908	19	16	ensembl_havana	protein_coding
1116	ENSG00000123201	GUCY1B2	guanylate cyclase 1 soluble subunit beta 2 (pseudogene)	GC-SB2	2974	HGNC:4686		13	14	ensembl_havana	transcribed_unitary_pseudogene
1117	ENSG00000123219	CENPK	centromere protein K	P33,Solt,CENP-K,FKSG14,AF5alpha	64105	HGNC:29479	Q9BS16	5	13	ensembl_havana	protein_coding
1118	ENSG00000123240	OPTN	optineurin	NRP,FIP2,HIP7,HYPL,ALS12,GLC1E,TFIIIA-INTP	10133	HGNC:17142	Q96CV9	10	17	ensembl_havana	protein_coding
1119	ENSG00000123329	ARHGAP9	Rho GTPase activating protein 9	10C,RGL1	64333	HGNC:14130	Q9BRR9	12	20	ensembl_havana	protein_coding
1120	ENSG00000123338	NCKAP1L	NCK associated protein 1 like	HEM1,IMD72	3071	HGNC:4862	P55160	12	13	ensembl_havana	protein_coding
1121	ENSG00000123342	MMP19	matrix metallopeptidase 19	CODA,MMP18,RASI-1	4327	HGNC:7165	Q99542	12	16	ensembl_havana	protein_coding
1122	ENSG00000123358	NR4A1	nuclear receptor subfamily 4 group A member 1	HMR,N10,TR3,NP10,GFRP1,NAK-1,NGFIB,NUR77	3164	HGNC:7980	P22736	12	20	ensembl_havana	protein_coding
1123	ENSG00000123360	PDE1B	phosphodiesterase 1B	PDE1B1,PDES1B,HEL-S-79p	5153	HGNC:8775	Q01064	12	12	ensembl_havana	protein_coding
1124	ENSG00000123384	LRP1	LDL receptor related protein 1	APR,KPA,LRP,A2MR,CD91,APOER,LRP1A,TGFBR5,IGFBP3R,IGFBP-3R,IGFBP3R1	4035	HGNC:6692	Q07954	12	14	ensembl_havana	protein_coding
1125	ENSG00000123405	NFE2	nuclear factor, erythroid 2	p45,NF-E2	4778	HGNC:7780	Q16621	12	14	ensembl_havana	protein_coding
1126	ENSG00000123416	TUBA1B	tubulin alpha 1b	K-ALPHA-1	10376	HGNC:18809	P68363	12	15	ensembl_havana	protein_coding
1127	ENSG00000123485	HJURP	Holliday junction recognition protein	FAKTS,URLC9,hFLEG1	55355	HGNC:25444	Q8NCD3	2	12	ensembl_havana	protein_coding
1128	ENSG00000123570	RAB9B	RAB9B, member RAS oncogene family	RAB9L	51209	HGNC:14090	Q9NP90	X	4	ensembl_havana	protein_coding
1129	ENSG00000123609	NMI	N-myc and STAT interactor		9111	HGNC:7854	Q13287	2	11	ensembl_havana	protein_coding
1130	ENSG00000123610	TNFAIP6	TNF alpha induced protein 6	TSG6,TSG-6	7130	HGNC:11898	P98066	2	5	ensembl_havana	protein_coding
1131	ENSG00000123612	ACVR1C	activin A receptor type 1C	ALK7,ACVRLK7	130399	HGNC:18123	Q8NER5	2	16	ensembl_havana	protein_coding
1132	ENSG00000123689	G0S2	G0/G1 switch 2		50486	HGNC:30229	P27469	1	6	ensembl_havana	protein_coding
1133	ENSG00000123838	C4BPA	complement component 4 binding protein alpha	PRP,C4BP	722	HGNC:1325	P04003	1	11	ensembl_havana	protein_coding
1134	ENSG00000123843	C4BPB	complement component 4 binding protein beta	C4BP	725	HGNC:1328	P20851	1	13	ensembl_havana	protein_coding
1135	ENSG00000123901	GPR83	G protein-coupled receptor 83	GIR,GPR72	10888	HGNC:4523	Q9NYM4	11	9	ensembl_havana	protein_coding
1136	ENSG00000123975	CKS2	CDC28 protein kinase regulatory subunit 2	CKSHS2	1164	HGNC:2000	P33552	9	5	ensembl_havana	protein_coding
1137	ENSG00000124006	OBSL1	obscurin like cytoskeletal adaptor 1		23363	HGNC:29092	O75147	2	15	ensembl_havana	protein_coding
1138	ENSG00000124092	CTCFL	CCCTC-binding factor like	CT27,BORIS,CTCF-T,HMGB1L1,dJ579F20.2	140690	HGNC:16234	Q8NI51	20	12	ensembl_havana	protein_coding
1139	ENSG00000124126	PREX1	phosphatidylinositol-3,4,5-trisphosphate dependent Rac exchange factor 1	P-REX1	57580	HGNC:32594	Q8TCU6	20	14	ensembl_havana	protein_coding
1140	ENSG00000124134	KCNS1	potassium voltage-gated channel modifier subfamily S member 1	Kv9.1	3787	HGNC:6300	Q96KK3	20	9	ensembl_havana	protein_coding
1141	ENSG00000124160	NCOA5	nuclear receptor coactivator 5	CIA,bA465L10.6	57727	HGNC:15909	Q9HCD5	20	12	ensembl_havana	protein_coding
1142	ENSG00000124201	ZNFX1	zinc finger NFX1-type containing 1	IMD91	57169	HGNC:29271	Q9P2E3	20	15	ensembl_havana	protein_coding
1143	ENSG00000124212	PTGIS	prostaglandin I2 synthase	CYP8,PGIS,PTGI,CYP8A1	5740	HGNC:9603	Q16647	20	6	ensembl_havana	protein_coding
1144	ENSG00000124216	SNAI1	snail family transcriptional repressor 1	SNA,SNAH,SNAIL,SLUGH2,SNAIL1,dJ710H13.1	6615	HGNC:11128	O95863	20	4	ensembl_havana	protein_coding
1145	ENSG00000124225	PMEPA1	prostate transmembrane protein, androgen induced 1	STAG1,TMEPAI	56937	HGNC:14107	Q969W9	20	16	ensembl_havana	protein_coding
1146	ENSG00000124237	C20orf85	chromosome 20 open reading frame 85	LLC1,bA196N14.1	128602	HGNC:16216	Q9H1P6	20	6	ensembl_havana	protein_coding
1147	ENSG00000124253	PCK1	phosphoenolpyruvate carboxykinase 1	PCKDC,PEPCK1,PEPCKC,PEPCK-C	5105	HGNC:8724	P35558	20	11	ensembl_havana	protein_coding
1148	ENSG00000124256	ZBP1	Z-DNA binding protein 1	DAI,DLM1,DLM-1,C20orf183	81030	HGNC:16176	Q9H171	20	15	ensembl_havana	protein_coding
1149	ENSG00000124391	IL17C	interleukin 17C	CX2,IL-17C	27189	HGNC:5983	Q9P0M4	16	5	ensembl_havana	protein_coding
1150	ENSG00000124440	HIF3A	hypoxia inducible factor 3 subunit alpha	IPAS,MOP7,PASD7,HIF-3A,bHLHe17,HIF3-alpha-1	64344	HGNC:15825	Q9Y2N7	19	16	ensembl_havana	protein_coding
1151	ENSG00000124466	LYPD3	LY6/PLAUR domain containing 3	C4.4A	27076	HGNC:24880	O95274	19	9	ensembl_havana	protein_coding
1152	ENSG00000124493	GRM4	glutamate metabotropic receptor 4	mGlu4,GPRC1D,MGLUR4	2914	HGNC:4596	Q14833	6	14	ensembl_havana	protein_coding
1153	ENSG00000124575	H1-3	H1.3 linker histone, cluster member	H1D,H1.3,H1F3,H1s-2,HIST1H1D	3007	HGNC:4717	P16402	6	7	ensembl_havana	protein_coding
1154	ENSG00000124588	NQO2	N-ribosyldihydronicotinamide:quinone reductase 2	QR2,DHQV,DIA6,NMOR2	4835	HGNC:7856	P16083	6	22	ensembl_havana	protein_coding
1155	ENSG00000124610	H1-1	H1.1 linker histone, cluster member	H1A,H1.1,H1F1,HIST1,HIST1H1A	3024	HGNC:4715	Q02539	6	5	ensembl_havana	protein_coding
1156	ENSG00000124635	H2BC11	H2B clustered histone 11	H2BJ,H2B/r,H2BFR,HIST1H2BJ	8970	HGNC:4761	P06899	6	9	ensembl_havana	protein_coding
1157	ENSG00000124701	APOBEC2	apolipoprotein B mRNA editing enzyme catalytic subunit 2	ARP1,ARCD1	10930	HGNC:605	Q9Y235	6	6	ensembl_havana	protein_coding
1158	ENSG00000124721	DNAH8	dynein axonemal heavy chain 8	hdhc9,ATPase,SPGF46	1769	HGNC:2952	Q96JB1	6	18	ensembl_havana	protein_coding
1159	ENSG00000124733	MEA1	male-enhanced antigen 1	HYS,MEA	4201	HGNC:6986	Q16626	6	5	ensembl_havana	protein_coding
1160	ENSG00000124749	COL21A1	collagen type XXI alpha 1 chain	FP633,COLA1L	81578	HGNC:17025	Q96P44	6	17	ensembl_havana	protein_coding
1161	ENSG00000124762	CDKN1A	cyclin dependent kinase inhibitor 1A	P21,CIP1,SDI1,WAF1,CAP20,CDKN1,MDA-6,p21CIP1	1026	HGNC:1784	P38936	6	14	ensembl_havana	protein_coding
1162	ENSG00000124772	CPNE5	copine 5	CPN5,COPN5	57699	HGNC:2318	Q9HCH3	6	12	ensembl_havana	protein_coding
1163	ENSG00000124789	NUP153	nucleoporin 153	N153,HNUP153	9972	HGNC:8062	P49790	6	12	ensembl_havana	protein_coding
1164	ENSG00000124813	RUNX2	RUNX family transcription factor 2	CCD,AML3,CCD1,CLCD,OSF2,CBFA1,OSF-2,PEA2aA,PEBP2aA,CBF-alpha-1	860	HGNC:10472	Q13950	6	23	ensembl_havana	protein_coding
1165	ENSG00000124818	OPN5	opsin 5	PGR12,GPR136,GRP136,TMEM13	221391	HGNC:19992	Q6U736	6	15	ensembl_havana	protein_coding
1166	ENSG00000124875	CXCL6	C-X-C motif chemokine ligand 6	GCP2,CKA-3,GCP-2,SCYB6	6372	HGNC:10643	P80162	4	10	ensembl_havana	protein_coding
1167	ENSG00000124882	EREG	epiregulin	ER,Ep,EPR	2069	HGNC:3443	O14944	4	4	ensembl_havana	protein_coding
1168	ENSG00000125046	SSUH2	ssu-2 homolog	SSU-2,fls485,C3orf32	51066	HGNC:24809	Q9Y2M2	3	15	ensembl_havana	protein_coding
1169	ENSG00000125089	SH3TC1	SH3 domain and tetratricopeptide repeats 1		54436	HGNC:26009	Q8TE82	4	17	ensembl_havana	protein_coding
1170	ENSG00000125144	MT1G	metallothionein 1G	MT1,MT1K	4495	HGNC:7399	P13640	16	14	ensembl_havana	protein_coding
1171	ENSG00000125148	MT2A	metallothionein 2A	MT2,MT-2,MT-II	4502	HGNC:7406	P02795	16	7	ensembl_havana	protein_coding
1172	ENSG00000125246	CLYBL	citramalyl-CoA lyase	CLB	171425	HGNC:18355	Q8N0X4	13	15	ensembl_havana	protein_coding
1173	ENSG00000125285	SOX21	SRY-box transcription factor 21	SOX25	11166	HGNC:11197	Q9Y651	13	6	ensembl_havana	protein_coding
1174	ENSG00000125347	IRF1	interferon regulatory factor 1	MAR,IRF-1	3659	HGNC:6116	P10914	5	15	ensembl_havana	protein_coding
1175	ENSG00000125356	NDUFA1	NADH:ubiquinone oxidoreductase subunit A1	MWFE,ZNF183,CI-MWFE,MC1DN12	4694	HGNC:7683	O15239	X	7	ensembl_havana	protein_coding
1176	ENSG00000125384	PTGER2	prostaglandin E receptor 2	EP2	5732	HGNC:9594	P43116	14	7	ensembl_havana	protein_coding
1177	ENSG00000125398	SOX9	SRY-box transcription factor 9	CMD1,SRA1,CMPD1,SRXX2,SRXY10	6662	HGNC:11204	P48436	17	8	ensembl_havana	protein_coding
1178	ENSG00000125430	HS3ST3B1	heparan sulfate-glucosamine 3-sulfotransferase 3B1	3OST3B1,3-OST-3B,h3-OST-3B	9953	HGNC:5198	Q9Y662	17	9	ensembl_havana	protein_coding
1179	ENSG00000125458	NT5C	5', 3'-nucleotidase, cytosolic	DNT,cdN,DNT1,P5N2,PN-I,HEL74,PN-II,UMPH2,dNT-1	30833	HGNC:17144	Q8TCD5	17	7	ensembl_havana	protein_coding
1180	ENSG00000125462	MIR9-1HG	MIR9-1 host gene	CROC4,C1orf61	10485	HGNC:30780	Q13536	1	19	ensembl_havana	lncRNA
1181	ENSG00000125508	SRMS	src-related kinase lacking C-terminal regulatory tyrosine and N-terminal myristylation sites	SRM,PTK70,C20orf148,dJ697K14.1	6725	HGNC:11298	Q9H3Y6	20	3	ensembl_havana	protein_coding
1182	ENSG00000125520	SLC2A4RG	SLC2A4 regulator	GEF,HDBP1,HDBP-1,Si-1-2,Si-1-2-19	56731	HGNC:15930	Q9NR83	20	14	ensembl_havana	protein_coding
1183	ENSG00000125531	FNDC11	fibronectin type III domain containing 11	C20orf195	79025	HGNC:28764	Q9BVV2	20	7	ensembl_havana	protein_coding
1184	ENSG00000125534	PPDPF	pancreatic progenitor cell differentiation and proliferation factor	exdpf,C20orf149,dJ697K14.9	79144	HGNC:16142	Q9H3Y8	20	10	ensembl_havana	protein_coding
1185	ENSG00000125538	IL1B	interleukin 1 beta	IL-1,IL1F2,IL1beta,IL1-BETA	3553	HGNC:5992	P01584	2	12	ensembl_havana	protein_coding
1186	ENSG00000125611	CHCHD5	coiled-coil-helix-coiled-coil-helix domain containing 5	CHTM1,MIC14,MIX14,C2orf9	84269	HGNC:17840	Q9BSY4	2	15	ensembl_havana	protein_coding
1187	ENSG00000125637	PSD4	pleckstrin and Sec7 domain containing 4	TIC,EFA6B	23550	HGNC:19096	Q8NDX1	2	16	ensembl_havana	protein_coding
1188	ENSG00000125652	ALKBH7	alkB homolog 7	ABH7,SPATA11,UNQ6002	84266	HGNC:21306	Q9BT30	19	8	ensembl_havana	protein_coding
1189	ENSG00000125656	CLPP	caseinolytic mitochondrial matrix peptidase proteolytic subunit	DFNB81,PRLTS3	8192	HGNC:2084	Q16740	19	11	ensembl_havana	protein_coding
1190	ENSG00000125657	TNFSF9	TNF superfamily member 9	CD137L,TNLG5A,4-1BB-L	8744	HGNC:11939	P41273	19	5	ensembl_havana	protein_coding
1191	ENSG00000125726	CD70	CD70 molecule	CD27L,LPFS3,CD27-L,CD27LG,TNFSF7,TNLG8A	970	HGNC:11937	P32970	19	11	ensembl_havana	protein_coding
1192	ENSG00000125730	C3	complement C3	ASP,C3a,C3b,AHUS5,ARMD9,CPAMD1,HEL-S-62p	718	HGNC:1318	P01024	19	17	ensembl_havana	protein_coding
1193	ENSG00000125735	TNFSF14	TNF superfamily member 14	LTg,CD258,HVEML,LIGHT	8740	HGNC:11930	O43557	19	11	ensembl_havana	protein_coding
1194	ENSG00000125740	FOSB	FosB proto-oncogene, AP-1 transcription factor subunit	AP-1,G0S3,GOS3,GOSB	2354	HGNC:3797	P53539	19	14	ensembl_havana	protein_coding
1195	ENSG00000125743	SNRPD2	small nuclear ribonucleoprotein D2 polypeptide	SMD2,Sm-D2,SNRPD1	6633	HGNC:11159	P62316	19	11	ensembl_havana	protein_coding
1196	ENSG00000125772	GPCPD1	glycerophosphocholine phosphodiesterase 1	EDI3,GDE5,GDPD6,PREI4	56261	HGNC:26957	Q9NPB8	20	14	ensembl_havana	protein_coding
1197	ENSG00000125804	FAM182A	family with sequence similarity 182 member A	C20orf91,C20orf91A	284800	HGNC:16222	Q5T1J6	20	14	havana	lncRNA
1198	ENSG00000125817	CENPB	centromere protein B		1059	HGNC:1852	P07199	20	8	ensembl_havana	protein_coding
1199	ENSG00000125841	NRSN2	neurensin 2	C20orf98,dJ1103G7.6	80023	HGNC:16229	Q9GZP1	20	13	ensembl_havana	protein_coding
1200	ENSG00000125845	BMP2	bone morphogenetic protein 2	BDA2,BMP2A,SSFSC,SSFSC1	650	HGNC:1069	P12643	20	7	ensembl_havana	protein_coding
1201	ENSG00000125848	FLRT3	fibronectin leucine rich transmembrane protein 3	HH21	23767	HGNC:3762	Q9NZU0	20	10	ensembl_havana	protein_coding
1202	ENSG00000125901	MRPS26	mitochondrial ribosomal protein S26	GI008,MRPS13,RPMS13,MRP-S13,MRP-S26,NY-BR-87,C20orf193,dJ534B8.3	64949	HGNC:14045	Q9BYN8	20	6	ensembl_havana	protein_coding
1203	ENSG00000125912	NCLN	nicalin	NET59	56926	HGNC:26923	Q969V3	19	11	ensembl_havana	protein_coding
1204	ENSG00000125966	MMP24	matrix metallopeptidase 24	MMP25,MMP-24,MT5MMP,MTMMP5,MT-MMP5,MT5-MMP,MT-MMP 5	10893	HGNC:7172	Q9Y5R2	20	10	ensembl_havana	protein_coding
1205	ENSG00000125967	NECAB3	N-terminal EF-hand calcium binding protein 3	NIP1,XB51,STIP3,EFCBP3,SYTIP2,APBA2BP,dJ63M2.4,dJ63M2.5	63941	HGNC:15851	Q96P71	20	17	ensembl_havana	protein_coding
1206	ENSG00000125968	ID1	inhibitor of DNA binding 1, HLH protein	ID,bHLHb24	3397	HGNC:5360	P41134	20	9	ensembl_havana	protein_coding
1207	ENSG00000125971	DYNLRB1	dynein light chain roadblock-type 1	BLP,BITH,DNCL2A,DNLC2A,ROBLD1	83658	HGNC:15468	Q9NP97	20	17	ensembl_havana	protein_coding
1208	ENSG00000125995	ROMO1	reactive oxygen species modulator 1	MTGM,MTGMP,C20orf52,bA353C18.2	140823	HGNC:16185	P60602	20	16	ensembl_havana	protein_coding
1209	ENSG00000125999	BPIFB1	BPI fold containing family B member 1	LPLUNC1,C20orf114	92747	HGNC:16108	Q8TDL5	20	11	ensembl_havana	protein_coding
1210	ENSG00000126088	UROD	uroporphyrinogen decarboxylase	PCT,UPD	7389	HGNC:12591	P06132	1	14	ensembl_havana	protein_coding
1211	ENSG00000126218	F10	coagulation factor X	FX,FXA	2159	HGNC:3528	P00742	13	12	ensembl_havana	protein_coding
1212	ENSG00000126259	KIRREL2	kirre like nephrin family adhesion molecule 2	NLG1,NEPH3,FILTRIN	84063	HGNC:18816	Q6UWL6	19	20	ensembl_havana	protein_coding
1213	ENSG00000126267	COX6B1	cytochrome c oxidase subunit 6B1	COXG,COX6B,MC4DN7,COXVIb1	1340	HGNC:2280	P14854	19	11	ensembl_havana	protein_coding
1214	ENSG00000126368	NR1D1	nuclear receptor subfamily 1 group D member 1	EAR1,hRev,THRA1,THRAL,ear-1,REVERBA,REVERBalpha	9572	HGNC:7962	P20393	17	6	ensembl_havana	protein_coding
1215	ENSG00000126432	PRDX5	peroxiredoxin 5	PLP,ACR1,B166,PRXV,PMP20,PRDX6,prx-V,SBBI10,AOEB166,HEL-S-55	25824	HGNC:9355	P30044	11	14	ensembl_havana	protein_coding
1216	ENSG00000126457	PRMT1	protein arginine methyltransferase 1	ANM1,HCP1,IR1B4,HRMT1L2	3276	HGNC:5187	Q99873	19	22	ensembl_havana	protein_coding
1217	ENSG00000126458	RRAS	RAS related	R-Ras	6237	HGNC:10447	P10301	19	4	ensembl_havana	protein_coding
1218	ENSG00000126562	WNK4	WNK lysine deficient protein kinase 4	PHA2B,PRKWNK4	65266	HGNC:14544	Q96J92	17	17	ensembl_havana	protein_coding
1219	ENSG00000126583	PRKCG	protein kinase C gamma	PKCC,PKCG,SCA14,PKCI(3),PKCgamma,PKC-gamma	5582	HGNC:9402	P05129	19	11	ensembl_havana	protein_coding
1220	ENSG00000126602	TRAP1	TNF receptor associated protein 1	HSP75,HSP 75,HSP90L,TRAP-1	10131	HGNC:16264	Q12931	16	11	ensembl_havana	protein_coding
1221	ENSG00000126709	IFI6	interferon alpha inducible protein 6	6-16,G1P3,FAM14C,IFI616,IFI-6-16	2537	HGNC:4054	P09912	1	16	ensembl_havana	protein_coding
1222	ENSG00000126749	EMG1	EMG1 N1-specific pseudouridine methyltransferase	C2F,NEP1,Grcc2f	10436	HGNC:16912	Q92979	12	16	ensembl_havana	protein_coding
1223	ENSG00000126759	CFP	complement factor properdin	BFD,PFC,PFD,PROPERDIN	5199	HGNC:8864	P27918	X	14	ensembl_havana	protein_coding
1224	ENSG00000126773	PCNX4	pecanex 4	FBP2,PCNXL4,C14orf135	64430	HGNC:20349	Q63HM2	14	13	ensembl_havana	protein_coding
1225	ENSG00000126785	RHOJ	ras homolog family member J	TCL,ARHJ,TC10B,RASL7B	57381	HGNC:688	Q9H4E5	14	13	ensembl_havana	protein_coding
1226	ENSG00000126787	DLGAP5	DLG associated protein 5	DLG7,HURP	9787	HGNC:16864	Q15398	14	13	ensembl_havana	protein_coding
1227	ENSG00000126790	L3HYPDH	trans-L-3-hydroxyproline dehydratase	C14orf149	112849	HGNC:20488	Q96EM0	14	12	ensembl_havana	protein_coding
1228	ENSG00000126856	PRDM7	PR/SET domain 7	PFM4,ZNF910	11105	HGNC:9351	Q9NQW5	16	16	ensembl_havana	protein_coding
1229	ENSG00000126861	OMG	oligodendrocyte myelin glycoprotein	OMGP	4974	HGNC:8135	P23515	17	5	ensembl_havana	protein_coding
1230	ENSG00000126878	AIF1L	allograft inflammatory factor 1 like	IBA2,C9orf58	83543	HGNC:28904	Q9BQI0	9	13	ensembl_havana	protein_coding
1231	ENSG00000126950	TMEM35A	transmembrane protein 35A	NACHO,TUF-1,TMEM35	59353	HGNC:25864	Q53FP2	X	8	ensembl_havana	protein_coding
1232	ENSG00000127129	EDN2	endothelin 2	ET2,ET-2,PPET2	1907	HGNC:3177	P20800	1	10	ensembl_havana	protein_coding
1233	ENSG00000127184	COX7C	cytochrome c oxidase subunit 7C		1350	HGNC:2292	P15954	5	13	ensembl_havana	protein_coding
1234	ENSG00000127249	ATP13A4	ATPase 13A4		84239	HGNC:25422	Q4VNC1	3	15	ensembl_havana	protein_coding
1235	ENSG00000127252	PLAAT1	phospholipase A and acyltransferase 1	A-C1,HRSL1,HSD28,HRASLS,HRASLS1,PLA/AT1,PLAAT-1,H-REV107	57110	HGNC:14922	Q9HDD0	3	7	ensembl_havana	protein_coding
1236	ENSG00000127325	BEST3	bestrophin 3	VMD2L3	144453	HGNC:17105	Q8N1M1	12	19	ensembl_havana	protein_coding
1237	ENSG00000127418	FGFRL1	fibroblast growth factor receptor like 1	FHFR,FGFR5,FGFR-5	53834	HGNC:3693	Q8N441	4	15	ensembl_havana	protein_coding
1238	ENSG00000127445	PIN1	peptidylprolyl cis/trans isomerase, NIMA-interacting 1	DOD,UBL5	5300	HGNC:8988	Q13526	19	14	ensembl_havana	protein_coding
1239	ENSG00000127528	KLF2	Kruppel like factor 2	LKLF	10365	HGNC:6347	Q9Y5W3	19	6	ensembl_havana	protein_coding
1240	ENSG00000127540	UQCR11	ubiquinol-cytochrome c reductase, complex III subunit XI	UQCR,QCR10,0710008D09Rik	10975	HGNC:30862	O14957	19	12	ensembl_havana	protein_coding
1241	ENSG00000127561	SYNGR3	synaptogyrin 3		9143	HGNC:11501	O43761	16	15	ensembl_havana	protein_coding
1242	ENSG00000127564	PKMYT1	protein kinase, membrane associated tyrosine/threonine 1	MYT1,PPP1R126	9088	HGNC:29650	Q99640	16	17	ensembl_havana	protein_coding
1243	ENSG00000127589	TUBBP1	tubulin beta pseudogene 1		92755	HGNC:12414		8	4	havana	transcribed_processed_pseudogene
1244	ENSG00000127666	TICAM1	TIR domain containing adaptor molecule 1	TRIF,IIAE6,MyD88-3,PRVTIRB,TICAM-1	148022	HGNC:18348	Q8IUC6	19	10	ensembl_havana	protein_coding
1245	ENSG00000127743	IL17B	interleukin 17B	NIRF,IL-20,IL-17B,ZCYTO7	27190	HGNC:5982	Q9UHF5	5	6	ensembl_havana	protein_coding
1246	ENSG00000127824	TUBA4A	tubulin alpha 4a	ALS22,TUBA1,H2-ALPHA	7277	HGNC:12407	P68366	2	14	ensembl_havana	protein_coding
1247	ENSG00000127831	VIL1	villin 1	VIL,D2S1471	7429	HGNC:12690	P09327	2	11	ensembl_havana	protein_coding
1248	ENSG00000128016	ZFP36	ZFP36 ring finger protein	TTP,G0S24,GOS24,TIS11,NUP475,zfp-36,RNF162A	7538	HGNC:12862	P26651	19	7	ensembl_havana	protein_coding
1249	ENSG00000128165	ADM2	adrenomedullin 2	AM2,dJ579N16.4	79924	HGNC:28898	Q7Z4H4	22	9	ensembl_havana	protein_coding
1250	ENSG00000128185	DGCR6L	DiGeorge syndrome critical region gene 6 like	DGCR6	85359	HGNC:18551	Q9BY27	22	10	ensembl_havana	protein_coding
1251	ENSG00000128228	SDF2L1	stromal cell derived factor 2 like 1		23753	HGNC:10676	Q9HCN8	22	5	ensembl_havana	protein_coding
1252	ENSG00000128242	GAL3ST1	galactose-3-O-sulfotransferase 1	CST	9514	HGNC:24240	Q99999	22	13	ensembl_havana	protein_coding
1253	ENSG00000128272	ATF4	activating transcription factor 4	CREB2,TXREB,CREB-2,TAXREB67	468	HGNC:786	P18848	22	16	ensembl_havana	protein_coding
1254	ENSG00000128274	A4GALT	alpha 1,4-galactosyltransferase (P blood group)	P1,PK,Gb3S,P(k),P1PK,A14GALT,A4GALT1	53947	HGNC:18149	Q9NPC4	22	17	ensembl_havana	protein_coding
1255	ENSG00000128283	CDC42EP1	CDC42 effector protein 1	CEP1,BORG5,MSE55	11135	HGNC:17014	Q00587	22	7	ensembl_havana	protein_coding
1256	ENSG00000128284	APOL3	apolipoprotein L3	CG121,CG12_1,APOLIII,apoL-III	80833	HGNC:14868	O95236	22	19	ensembl_havana	protein_coding
1257	ENSG00000128311	TST	thiosulfate sulfurtransferase	RDS	7263	HGNC:12388	Q16762	22	14	ensembl_havana	protein_coding
1258	ENSG00000128335	APOL2	apolipoprotein L2	APOL3,APOL-II	23780	HGNC:619	Q9BQE5	22	14	ensembl_havana	protein_coding
1259	ENSG00000128342	LIF	LIF interleukin 6 family cytokine	CDF,DIA,HILDA,MLPLI	3976	HGNC:6596	P15018	22	5	ensembl_havana	protein_coding
1260	ENSG00000128383	APOBEC3A	apolipoprotein B mRNA editing enzyme catalytic subunit 3A	A3A,ARP3,PHRBN,bK150C2.1	200315	HGNC:17343	P31941	22	13	ensembl_havana	protein_coding
1261	ENSG00000128408	RIBC2	RIB43A domain with coiled-coils 2	TRIB,C22orf11	26150	HGNC:13241	Q9H4K1	22	9	ensembl_havana	protein_coding
1262	ENSG00000128422	KRT17	keratin 17	PC,K17,PC2,39.1,CK-17,PCHC1	3872	HGNC:6427	Q04695	17	17	ensembl_havana	protein_coding
1263	ENSG00000128482	RNF112	ring finger protein 112	BFP,ZNF179	7732	HGNC:12968	Q9ULX5	17	16	ensembl_havana	protein_coding
1264	ENSG00000128510	CPA4	carboxypeptidase A4	CPA3	51200	HGNC:15740	Q9UI42	7	12	ensembl_havana	protein_coding
1265	ENSG00000128536	CDHR3	cadherin related family member 3	CDH28	222256	HGNC:26308	Q6ZTQ4	7	16	ensembl_havana	protein_coding
1266	ENSG00000128564	VGF	VGF nerve growth factor inducible	SCG7,SgVII	7425	HGNC:12684	O15240	7	7	ensembl_havana	protein_coding
1267	ENSG00000128578	STRIP2	striatin interacting protein 2	FAM40B,FAR11B	57464	HGNC:22209	Q9ULQ0	7	10	ensembl_havana	protein_coding
1268	ENSG00000128591	FLNC	filamin C	ABPA,ABPL,FLN2,MFM5,MPD4,RCM5,CMH26,ABP-280,ABP280A	2318	HGNC:3756	Q14315	7	16	ensembl_havana	protein_coding
1269	ENSG00000128596	CCDC136	coiled-coil domain containing 136	NAG6	64753	HGNC:22225	Q96JN2	7	17	ensembl_havana	protein_coding
1270	ENSG00000128604	IRF5	interferon regulatory factor 5	SLEB10	3663	HGNC:6120	Q13568	7	20	ensembl_havana	protein_coding
1271	ENSG00000128626	MRPS12	mitochondrial ribosomal protein S12	RPS12,RPMS12,RPSM12,MPR-S12,MT-RPS12	6183	HGNC:10380	O15235	19	12	ensembl_havana	protein_coding
1272	ENSG00000128908	INO80	INO80 complex ATPase subunit	INOC1,INO80A	54617	HGNC:26956	Q9ULG1	15	17	ensembl_havana	protein_coding
1273	ENSG00000128917	DLL4	delta like canonical Notch ligand 4	AOS6,delta4,hdelta2	54567	HGNC:2910	Q9NR61	15	8	ensembl_havana	protein_coding
1274	ENSG00000128965	CHAC1	ChaC glutathione specific gamma-glutamylcyclotransferase 1		79094	HGNC:28680	Q9BUX1	15	13	ensembl_havana	protein_coding
1275	ENSG00000129038	LOXL1	lysyl oxidase like 1	LOL,LOXL	4016	HGNC:6665	Q08397	15	16	ensembl_havana	protein_coding
1276	ENSG00000129048	ACKR4	atypical chemokine receptor 4	PPR1,CCBP2,CCR10,CCR11,CCRL1,VSHK1,CCR-11,CKR-11,CCX CKR,CCX-CKR,CC-CKR-11	51554	HGNC:1611	Q9NPB9	3	7	ensembl_havana	protein_coding
1277	ENSG00000129167	TPH1	tryptophan hydroxylase 1	TPRH,TRPH	7166	HGNC:12008	P17752	11	9	ensembl_havana	protein_coding
1278	ENSG00000129170	CSRP3	cysteine and glycine rich protein 3	CLP,MLP,CRP3,LMO4,CMD1M,CMH12	8048	HGNC:2472	P50461	11	10	ensembl_havana	protein_coding
1279	ENSG00000129194	SOX15	SRY-box transcription factor 15	SOX20,SOX26,SOX27	6665	HGNC:11196	O60248	17	8	ensembl_havana	protein_coding
1280	ENSG00000129195	PIMREG	PICALM interacting mitotic regulator	CATS,RCS1,FAM64A	54478	HGNC:25483	Q9BSJ6	17	16	ensembl_havana	protein_coding
1281	ENSG00000129204	USP6	ubiquitin specific peptidase 6	HRP1,TRE2,TRE17,Tre-2,TRESMCR,USP6-short	9098	HGNC:12629	P35125	17	17	ensembl_havana	protein_coding
1282	ENSG00000129235	TXNDC17	thioredoxin domain containing 17	TRP14,TXNL5	84817	HGNC:28218	Q9BRA2	17	11	ensembl_havana	protein_coding
1283	ENSG00000129244	ATP1B2	ATPase Na+/K+ transporting subunit beta 2	AMOG	482	HGNC:805	P14415	17	9	ensembl_havana	protein_coding
1284	ENSG00000129437	KLK14	kallikrein related peptidase 14	KLK-L6	43847	HGNC:6362	Q9P0G3	19	11	ensembl_havana	protein_coding
1285	ENSG00000129451	KLK10	kallikrein related peptidase 10	NES1,PRSSL1	5655	HGNC:6358	O43240	19	12	ensembl_havana	protein_coding
1286	ENSG00000129467	ADCY4	adenylate cyclase 4	AC4	196883	HGNC:235	Q8NFM4	14	14	ensembl_havana	protein_coding
1287	ENSG00000129521	EGLN3	egl-9 family hypoxia inducible factor 3	PHD3,HIFPH3,HIFP4H3	112399	HGNC:14661	Q9H6Z9	14	15	ensembl_havana	protein_coding
1288	ENSG00000129654	FOXJ1	forkhead box J1	HFH4,HFH-4,CILD43,FKHL13	2302	HGNC:3816	Q92949	17	8	ensembl_havana	protein_coding
1289	ENSG00000129675	ARHGEF6	Rac/Cdc42 guanine nucleotide exchange factor 6	PIXA,COOL2,MRX46,Cool-2,alphaPIX,alpha-PIX	9459	HGNC:685	Q15052	X	16	ensembl_havana	protein_coding
1290	ENSG00000129749	CHRNA10	cholinergic receptor nicotinic alpha 10 subunit		57053	HGNC:13800	Q9GZZ6	11	3	ensembl_havana	protein_coding
1291	ENSG00000129757	CDKN1C	cyclin dependent kinase inhibitor 1C	BWS,WBS,p57,BWCR,KIP2,p57Kip2	1028	HGNC:1786	P49918	11	14	ensembl_havana	protein_coding
1292	ENSG00000129810	SGO1	shugoshin 1	SGO,CAID,SGOL1,NY-BR-85	151648	HGNC:25088	Q5FBB7	3	15	ensembl_havana	protein_coding
1293	ENSG00000129946	SHC2	SHC adaptor protein 2	SCK,SLI,SHCB	25759	HGNC:29869	P98077	19	10	ensembl_havana	protein_coding
1294	ENSG00000129951	PLPPR3	phospholipid phosphatase related 3	LPR3,PRG2,LPPR3,PRG-2	79948	HGNC:23497	Q6T4P5	19	19	ensembl_havana	protein_coding
1295	ENSG00000129988	LBP	lipopolysaccharide binding protein	BPIFD2	3929	HGNC:6517	P18428	20	6	ensembl_havana	protein_coding
1296	ENSG00000129990	SYT5	synaptotagmin 5		6861	HGNC:11513	O00445	19	15	ensembl_havana	protein_coding
1297	ENSG00000129991	TNNI3	troponin I3, cardiac type	CMH7,RCM1,cTnI,CMD2A,TNNC1,CMD1FF	7137	HGNC:11947	P19429	19	13	ensembl_havana	protein_coding
1298	ENSG00000130005	GAMT	guanidinoacetate N-methyltransferase	PIG2,CCDS2,TP53I2,HEL-S-20	2593	HGNC:4136	Q14353	19	13	ensembl_havana	protein_coding
1299	ENSG00000130021	PUDP	pseudouridine 5'-phosphatase	GS1,HDHD1,HDHD1A,FAM16AX,DXF68S1E	8226	HGNC:16818	Q08623	X	15	ensembl_havana	protein_coding
1300	ENSG00000130052	STARD8	StAR related lipid transfer domain containing 8	DLC3,ARHGAP38,STARTGAP3	9754	HGNC:19161	Q92502	X	13	ensembl_havana	protein_coding
1301	ENSG00000130054	FAM155B			NA			X	5	ensembl_havana	protein_coding
1302	ENSG00000130066	SAT1	spermidine/spermine N1-acetyltransferase 1	SAT,DC21,KFSD,SSAT,KFSDX,SSAT-1	6303	HGNC:10540	P21673	X	16	ensembl_havana	protein_coding
1303	ENSG00000130182	ZSCAN10	zinc finger and SCAN domain containing 10	ZFP206,ZNF206	84891	HGNC:12997	Q96SZ4	16	8	ensembl_havana	protein_coding
1304	ENSG00000130193	THEM6	thioesterase superfamily member 6	DSCD75,C8orf55	51337	HGNC:29656	Q8WUY1	8	8	ensembl_havana	protein_coding
1305	ENSG00000130203	APOE	apolipoprotein E	AD2,LPG,APO-E,ApoE4,LDLCQ5	348	HGNC:613	P02649	19	10	ensembl_havana	protein_coding
1306	ENSG00000130222	GADD45G	growth arrest and DNA damage inducible gamma	CR6,DDIT2,GRP17,GADD45gamma	10912	HGNC:4097	O95257	9	11	ensembl_havana	protein_coding
1307	ENSG00000130234	ACE2	angiotensin converting enzyme 2	ACEH	59272	HGNC:13557	Q9BYF1	X	13	ensembl_havana	protein_coding
1308	ENSG00000130255	RPL36	ribosomal protein L36	L36	25873	HGNC:13631	Q9Y3U8	19	13	ensembl_havana	protein_coding
1309	ENSG00000130287	NCAN	neurocan	CSPG3	1463	HGNC:2465	O14594	19	14	ensembl_havana	protein_coding
1310	ENSG00000130300	PLVAP	plasmalemma vesicle associated protein	PV1,FELS,PV-1,gp68,DIAR10	83483	HGNC:13635	Q9BX97	19	9	ensembl_havana	protein_coding
1311	ENSG00000130303	BST2	bone marrow stromal cell antigen 2	CD317,HM1.24,TETHERIN	684	HGNC:1119	Q10589	19	14	ensembl_havana	protein_coding
1312	ENSG00000130313	PGLS	6-phosphogluconolactonase	6PGL,HEL-S-304	25796	HGNC:8903	O95336	19	7	ensembl_havana	protein_coding
1313	ENSG00000130332	LSM7	LSM7 homolog, U6 small nuclear RNA and mRNA degradation associated	YNL147W	51690	HGNC:20470	Q9UK45	19	15	ensembl_havana	protein_coding
1314	ENSG00000130449	ZSWIM6	zinc finger SWIM-type containing 6	AFND,NEDMAGA	57688	HGNC:29316	Q9HCJ5	5	6	ensembl_havana	protein_coding
1315	ENSG00000130477	UNC13A	unc-13 homolog A	Munc13-1	23025	HGNC:23150	Q9UPW8	19	15	havana	protein_coding
1316	ENSG00000130487	KLHDC7B	kelch domain containing 7B		113730	HGNC:25145	Q96G42	22	9	ensembl_havana	protein_coding
1317	ENSG00000130511	SSBP4	single stranded DNA binding protein 4		170463	HGNC:15676	Q9BWG4	19	16	ensembl_havana	protein_coding
1318	ENSG00000130513	GDF15	growth differentiation factor 15	PDF,MIC1,PLAB,MIC-1,NAG-1,PTGFB,GDF-15	9518	HGNC:30142	Q99988	19	6	ensembl_havana	protein_coding
1319	ENSG00000130518	IQCN	IQ motif containing N	KIAA1683	80726	HGNC:29350	Q9H0B3	19	17	ensembl_havana	protein_coding
1320	ENSG00000130528	HRC	histidine rich calcium binding protein		3270	HGNC:5178	P23327	19	12	ensembl_havana	protein_coding
1321	ENSG00000130589	HELZ2	helicase with zinc finger 2	PDIP-1,PRIC285	85441	HGNC:30021	Q9BYK8	20	16	ensembl_havana	protein_coding
1322	ENSG00000130600	H19	H19 imprinted maternally expressed transcript	ASM,BWS,WT2,ASM1,D11S813E,MIR675HG,LINC00008,NCRNA00008	283120	HGNC:4713		11	19	havana	lncRNA
1323	ENSG00000130612	CYP2G1P	cytochrome P450 family 2 subfamily G member 1, pseudogene	CYP2G1,CYP2G2P,CYP2GP1	22952	HGNC:2633	Q6ZSU1	19	16	havana	transcribed_unprocessed_pseudogene
1324	ENSG00000130635	COL5A1	collagen type V alpha 1 chain	EDSC,FMDMF,EDSCL1	1289	HGNC:2209	P20908	9	16	ensembl_havana	protein_coding
1325	ENSG00000130653	PNPLA7	patatin like phospholipase domain containing 7	NTEL1,NTE-R1,C9orf111	375775	HGNC:24768	Q6ZV29	9	16	ensembl_havana	protein_coding
1326	ENSG00000130707	ASS1	argininosuccinate synthase 1	ASS,CTLN1	445	HGNC:758	P00966	9	18	ensembl_havana	protein_coding
1327	ENSG00000130731	METTL26	methyltransferase like 26	JFP2,C16orf13	84326	HGNC:14141	Q96S19	16	16	ensembl_havana	protein_coding
1328	ENSG00000130748	TMEM160	transmembrane protein 160		54958	HGNC:26042	Q9NX00	19	7	ensembl_havana	protein_coding
1329	ENSG00000130749	ZC3H4	zinc finger CCCH-type containing 4	C19orf7	23211	HGNC:17808	Q9UPT8	19	10	ensembl_havana	protein_coding
1330	ENSG00000130775	THEMIS2	thymocyte selection associated family member 2	ICB1,ICB-1,C1orf38	9473	HGNC:16839	Q5TEJ8	1	16	ensembl_havana	protein_coding
1331	ENSG00000130783	CCDC62	coiled-coil domain containing 62	CT109,ERAP75,SPGF67,TSP-NY	84660	HGNC:30723	Q6P9F0	12	14	ensembl_havana	protein_coding
1332	ENSG00000130803	ZNF317	zinc finger protein 317		57693	HGNC:13507	Q96PQ6	19	15	ensembl_havana	protein_coding
1333	ENSG00000130813	SHFL	shiftless antiviral inhibitor of ribosomal frameshifting	SFL,IRAV,RyDEN,C19orf66	55337	HGNC:25649	Q9NUL5	19	18	ensembl_havana	protein_coding
1334	ENSG00000130821	SLC6A8	solute carrier family 6 member 8	CRT,CT1,CRTR,CTR5,CCDS1	6535	HGNC:11055	P48029	X	17	ensembl_havana	protein_coding
1335	ENSG00000130822	PNCK	pregnancy up-regulated nonubiquitous CaM kinase	BSTK3,CaMK1b	139728	HGNC:13415	Q6P2M8	X	16	ensembl_havana	protein_coding
1336	ENSG00000131015	ULBP2	UL16 binding protein 2	N2DL2,RAET1H,RAET1L,NKG2DL2,ALCAN-alpha	80328	HGNC:14894	Q9BZM5	6	5	ensembl_havana	protein_coding
1337	ENSG00000131016	AKAP12	A-kinase anchoring protein 12	SSeCKS,AKAP250	9590	HGNC:370	Q02952	6	17	ensembl_havana	protein_coding
1338	ENSG00000131044	TTLL9	tubulin tyrosine ligase like 9	C20orf125	164395	HGNC:16118	Q3SXZ7	20	17	ensembl_havana	protein_coding
1339	ENSG00000131067	GGT7	gamma-glutamyltransferase 7	GGT4,GGTL3,GGTL5,D20S101	2686	HGNC:4259	Q9UJ14	20	17	ensembl_havana	protein_coding
1340	ENSG00000131094	C1QL1	complement C1q like 1	CRF,C1QRF,CTRP14,C1QTNF14	10882	HGNC:24182	O75973	17	4	ensembl_havana	protein_coding
1341	ENSG00000131096	PYY	peptide YY	PYY1,PYY-I	5697	HGNC:9748	P10082	17	10	ensembl_havana	protein_coding
1342	ENSG00000131143	COX4I1	cytochrome c oxidase subunit 4I1	COX4,COXIV,COX4-1,COXIV-1,MC4DN16,COX IV-1	1327	HGNC:2265	P13073	16	10	ensembl_havana	protein_coding
1343	ENSG00000131153	GINS2	GINS complex subunit 2	PSF2,Pfs2,HSPC037	51659	HGNC:24575	Q9Y248	16	9	ensembl_havana	protein_coding
1344	ENSG00000131174	COX7B	cytochrome c oxidase subunit 7B	APLCC,LSDMCA2	1349	HGNC:2291	P24311	X	7	ensembl_havana	protein_coding
1345	ENSG00000131203	IDO1	indoleamine 2,3-dioxygenase 1	IDO,INDO,IDO-1	3620	HGNC:6059	P14902	8	13	ensembl_havana	protein_coding
1346	ENSG00000131236	CAP1	cyclase associated actin cytoskeleton regulatory protein 1	CAP,CAP1-PEN	10487	HGNC:20040	Q01518	1	18	ensembl_havana	protein_coding
1347	ENSG00000131238	PPT1	palmitoyl-protein thioesterase 1	PPT,CLN1,INCL	5538	HGNC:9325	P50897	1	18	ensembl_havana	protein_coding
1348	ENSG00000131386	GALNT15	polypeptide N-acetylgalactosaminyltransferase 15	PIH5,GALNT7,GALNT13,GALNTL2,GALNACT15,pp-GalNAc-T15	117248	HGNC:21531	Q8N3T1	3	19	ensembl_havana	protein_coding
1349	ENSG00000131389	SLC6A6	solute carrier family 6 member 6	TAUT,HTRDC	6533	HGNC:11052	P31641	3	17	ensembl_havana	protein_coding
1350	ENSG00000131398	KCNC3	potassium voltage-gated channel subfamily C member 3	KV3.3,SCA13,KSHIIID	3748	HGNC:6235	Q14003	19	15	ensembl_havana	protein_coding
1351	ENSG00000131401	NAPSB	napsin B aspartic peptidase, pseudogene	NAP2,NAPB,NAP1L,NAPSBP	256236	HGNC:13396		19	11	havana	transcribed_unprocessed_pseudogene
1352	ENSG00000131435	PDLIM4	PDZ and LIM domain 4	RIL	8572	HGNC:16501	P50479	5	13	ensembl_havana	protein_coding
1353	ENSG00000131459	GFPT2	glutamine-fructose-6-phosphate transaminase 2	GFAT,GFAT2,GFAT 2	9945	HGNC:4242	O94808	5	13	ensembl_havana	protein_coding
1354	ENSG00000131462	TUBG1	tubulin gamma 1	TUBG,GCP-1,CDCBM4,TUBGCP1	7283	HGNC:12417	P23258	17	9	ensembl_havana	protein_coding
1355	ENSG00000131471	AOC3	amine oxidase copper containing 3	HPAO,SSAO,VAP1,VAP-1	8639	HGNC:550	Q16853	17	7	ensembl_havana	protein_coding
1356	ENSG00000131480	AOC2	amine oxidase copper containing 2	RAO,DAO2,SSAO	314	HGNC:549	O75106	17	9	ensembl_havana	protein_coding
1357	ENSG00000131482	G6PC			NA			17	10	ensembl_havana	protein_coding
1358	ENSG00000131495	NDUFA2	NADH:ubiquinone oxidoreductase subunit A2	B8,CD14,CIB8,MC1DN13	4695	HGNC:7685	O43678	5	9	ensembl_havana	protein_coding
1359	ENSG00000131584	ACAP3	ArfGAP with coiled-coil, ankyrin repeat and PH domains 3	CENTB5	116983	HGNC:16754	Q96P50	1	19	ensembl_havana	protein_coding
1360	ENSG00000131668	BARX1	BARX homeobox 1		56033	HGNC:955	Q9HBU1	9	14	ensembl_havana	protein_coding
1361	ENSG00000131730	CKMT2	creatine kinase, mitochondrial 2	SMTCK	1160	HGNC:1996	P17540	5	16	ensembl_havana	protein_coding
1362	ENSG00000131746	TNS4	tensin 4	CTEN,PP14434	84951	HGNC:24352	Q8IZW8	17	13	ensembl_havana	protein_coding
1363	ENSG00000131747	TOP2A	DNA topoisomerase II alpha	TOP2,TP2A,TOPIIA,TOP2alpha	7153	HGNC:11989	P11388	17	15	ensembl_havana	protein_coding
1364	ENSG00000131759	RARA	retinoic acid receptor alpha	RAR,NR1B1,RARalpha	5914	HGNC:9864	P10276	17	18	ensembl_havana	protein_coding
1365	ENSG00000131771	PPP1R1B	protein phosphatase 1 regulatory inhibitor subunit 1B	DARPP32,DARPP-32	84152	HGNC:9287	Q9UD71	17	14	ensembl_havana	protein_coding
1366	ENSG00000131773	KHDRBS3	KH RNA binding domain containing, signal transduction associated 3	Etle,SALP,SLM2,SLM-2,TSTAR,T-STAR,etoile	10656	HGNC:18117	O75525	8	14	ensembl_havana	protein_coding
1367	ENSG00000131828	PDHA1	pyruvate dehydrogenase E1 subunit alpha 1	PDHA,PDHAD,PHE1A,PDHCE1A	5160	HGNC:8806	P08559	X	14	ensembl_havana	protein_coding
1368	ENSG00000131885	KRT17P1	keratin 17 pseudogene 1		147228	HGNC:6428		17	17	havana	transcribed_unprocessed_pseudogene
1369	ENSG00000132002	DNAJB1	DnaJ heat shock protein family (Hsp40) member B1	Hdj1,Sis1,HSPF1,Hsp40,RSPH16B	3337	HGNC:5270	P25685	19	9	ensembl_havana	protein_coding
1370	ENSG00000132003	ZSWIM4	zinc finger SWIM-type containing 4		65249	HGNC:25704	Q9H7M6	19	9	ensembl_havana	protein_coding
1371	ENSG00000132024	CC2D1A	coiled-coil and C2 domain containing 1A	Lgd2,MRT3,TAPE,Aki-1,FREUD-1,Freud-1/Aki1	54862	HGNC:30237	Q6P1N0	19	18	ensembl_havana	protein_coding
1372	ENSG00000132109	TRIM21	tripartite motif containing 21	SSA,RO52,SSA1,RNF81,Ro/SSA	6737	HGNC:11312	P19474	11	10	ensembl_havana	protein_coding
1373	ENSG00000132185	FCRLA	Fc receptor like A	FCRL,FCRX,FREB,FCRL1,FCRLX,FCRLb,FCRLd,FCRLe,FCRLM1,FCRLc1,FCRLc2	84824	HGNC:18504	Q7L513	1	18	ensembl_havana	protein_coding
1374	ENSG00000132256	TRIM5	tripartite motif containing 5	RNF88,TRIM5alpha	85363	HGNC:16276	Q9C035	11	19	ensembl_havana	protein_coding
1375	ENSG00000132274	TRIM22	tripartite motif containing 22	RNF94,STAF50,GPSTAF50	10346	HGNC:16379	Q8IYM9	11	16	ensembl_havana	protein_coding
1376	ENSG00000132326	PER2	period circadian regulator 2	FASPS,FASPS1	8864	HGNC:8846	O15055	2	12	ensembl_havana	protein_coding
1377	ENSG00000132334	PTPRE	protein tyrosine phosphatase receptor type E	PTPE,HPTPE,R-PTP-EPSILON	5791	HGNC:9669	P23469	10	17	ensembl_havana	protein_coding
1378	ENSG00000132357	CARD6	caspase recruitment domain family member 6	CINCIN1	84674	HGNC:16394	Q9BX69	5	14	ensembl_havana	protein_coding
1379	ENSG00000132382	MYBBP1A	MYB binding protein 1a	P160,PAP2,Pol5	10514	HGNC:7546	Q9BQG0	17	15	ensembl_havana	protein_coding
1380	ENSG00000132394	EEFSEC	eukaryotic elongation factor, selenocysteine-tRNA specific	SELB,EFSEC	60678	HGNC:24614	P57772	3	11	ensembl_havana	protein_coding
1381	ENSG00000132434	LANCL2	LanC like 2	TASP,GPR69B	55915	HGNC:6509	Q9NS86	7	10	ensembl_havana	protein_coding
1382	ENSG00000132437	DDC	dopa decarboxylase	AADC	1644	HGNC:2719	P20711	7	18	ensembl_havana	protein_coding
1383	ENSG00000132467	UTP3	UTP3 small subunit processome component	CRL1,CRLZ1,SAS10	57050	HGNC:24477	Q9NQZ2	4	4	ensembl_havana	protein_coding
1384	ENSG00000132510	KDM6B	lysine demethylase 6B	JMJD3,NEDCFSA	23135	HGNC:29012	O15054	17	11	ensembl_havana	protein_coding
1385	ENSG00000132514	CLEC10A	C-type lectin domain containing 10A	HML,MGL,HML2,CD301,CLECSF13,CLECSF14	10462	HGNC:16916	Q8IUN9	17	14	ensembl_havana	protein_coding
1386	ENSG00000132518	GUCY2D	guanylate cyclase 2D, retinal	LCA,CG-E,CYGD,LCA1,RCD2,CACD1,CORD5,CORD6,GUC2D,ROSGC,retGC,CSNB1I,GUC1A4,RETGC-1,ROS-GC1	3000	HGNC:4689	Q02846	17	7	ensembl_havana	protein_coding
1387	ENSG00000132530	XAF1	XIAP associated factor 1	BIRC4BP,XIAPAF1,HSXIAPAF1	54739	HGNC:30932	Q6GPH4	17	17	ensembl_havana	protein_coding
1388	ENSG00000132563	REEP2	receptor accessory protein 2	SPG72,Yip2d,C5orf19,SGC32445	51308	HGNC:17975	Q9BRK0	5	16	ensembl_havana	protein_coding
1389	ENSG00000132589	FLOT2	flotillin 2	ESA,ECS1,ESA1,ECS-1,M17S1	2319	HGNC:3758	Q14254	17	16	ensembl_havana	protein_coding
1390	ENSG00000132600	PRMT7	protein arginine methyltransferase 7	SBIDDS	54496	HGNC:25557	Q9NVM4	16	17	ensembl_havana	protein_coding
1391	ENSG00000132639	SNAP25	synaptosome associated protein 25	SUP,RIC4,SEC9,SNAP,CMS18,RIC-4,SNAP-25,bA416N4.2,dJ1068F16.2	6616	HGNC:11132	P60880	20	13	ensembl_havana	protein_coding
1392	ENSG00000132677	RHBG	Rh family B glycoprotein	SLC42A2	57127	HGNC:14572	Q9H310	1	13	ensembl_havana	protein_coding
1393	ENSG00000132681	ATP1A4	ATPase Na+/K+ transporting subunit alpha 4	ATP1A1,ATP1AL2	480	HGNC:14073	Q13733	1	17	ensembl_havana	protein_coding
1394	ENSG00000132688	NES	nestin	Nbla00170	10763	HGNC:7756	P48681	1	11	ensembl_havana	protein_coding
1395	ENSG00000132698	RAB25	RAB25, member RAS oncogene family	CATX-8,RAB11C	57111	HGNC:18238	P57735	1	15	ensembl_havana	protein_coding
1396	ENSG00000132718	SYT11	synaptotagmin 11	SYT12,sytXI	23208	HGNC:19239	Q9BT88	1	9	ensembl_havana	protein_coding
1397	ENSG00000132744	ACY3	aminoacylase 3	ACY-3,HCBP1	91703	HGNC:24104	Q96HD9	11	8	ensembl_havana	protein_coding
1398	ENSG00000132819	RBM38	RNA binding motif protein 38	RNPC1,SEB4B,SEB4D,HSRNASEB,dJ800J21.2	55544	HGNC:15818	Q9H0Z9	20	17	ensembl_havana	protein_coding
1399	ENSG00000132821	VSTM2L	V-set and transmembrane domain containing 2 like	C20orf102,dJ1118M15.2	128434	HGNC:16096	Q96N03	20	12	ensembl_havana	protein_coding
1400	ENSG00000132837	DMGDH	dimethylglycine dehydrogenase	DMGDHD,ME2GLYDH	29958	HGNC:24475	Q9UI17	5	15	ensembl_havana	protein_coding
1401	ENSG00000132854	KANK4	KN motif and ankyrin repeat domains 4	ANKRD38,dJ1078M7.1	163782	HGNC:27263	Q5T7N3	1	19	ensembl_havana	protein_coding
1402	ENSG00000132879	FBXO44	F-box protein 44	FBG3,FBX30,FBX6A,Fbx44,Fbxo6a	93611	HGNC:24847	Q9H4M3	1	14	ensembl_havana	protein_coding
1403	ENSG00000132952	USPL1	ubiquitin specific peptidase like 1	C13orf22,D13S106E,bA121O19.1	10208	HGNC:20294	Q5W0Q7	13	12	ensembl_havana	protein_coding
1404	ENSG00000132958	TPTE2	transmembrane phosphoinositide 3-phosphatase and tensin homolog 2	TPIP	93492	HGNC:17299	Q6XPS3	13	17	ensembl_havana	protein_coding
1405	ENSG00000132965	ALOX5AP	arachidonate 5-lipoxygenase activating protein	FLAP	241	HGNC:436	P20292	13	10	ensembl_havana	protein_coding
1406	ENSG00000133027	PEMT	phosphatidylethanolamine N-methyltransferase	PLMT,PNMT,PEAMT,PEMPT,PEMT2	10400	HGNC:8830	Q9UBM1	17	18	ensembl_havana	protein_coding
1407	ENSG00000133048	CHI3L1	chitinase 3 like 1	GP39,ASRT7,GP-39,YK-40,YKL40,CGP-39,YKL-40,YYL-40,HC-gp39,HCGP-3P,hCGP-39	1116	HGNC:1932	P36222	1	13	ensembl_havana	protein_coding
1408	ENSG00000133069	TMCC2	transmembrane and coiled-coil domain family 2	HUCEP11	9911	HGNC:24239	O75069	1	17	ensembl_havana	protein_coding
1409	ENSG00000133083	DCLK1	doublecortin like kinase 1	CL1,DCLK,CLICK1,DCDC3A,DCAMKL1	9201	HGNC:2700	O15075	13	15	ensembl_havana	protein_coding
1410	ENSG00000133101	CCNA1	cyclin A1	CT146	8900	HGNC:1577	P78396	13	10	ensembl_havana	protein_coding
1411	ENSG00000133106	EPSTI1	epithelial stromal interaction 1	BRESI1	94240	HGNC:16465	Q96J88	13	15	ensembl_havana	protein_coding
1412	ENSG00000133107	TRPC4	transient receptor potential cation channel subfamily C member 4	TRP4,HTRP4,HTRP-4	7223	HGNC:12336	Q9UBN4	13	15	ensembl_havana	protein_coding
1413	ENSG00000133115	STOML3	stomatin like 3	SRO,Epb7.2l	161003	HGNC:19420	Q8TAV4	13	12	ensembl_havana	protein_coding
1414	ENSG00000133119	RFC3	replication factor C subunit 3	RFC38	5983	HGNC:9971	P40938	13	13	ensembl_havana	protein_coding
1415	ENSG00000133121	STARD13	StAR related lipid transfer domain containing 13	DLC2,GT650,ARHGAP37,LINC00464	90627	HGNC:19164	Q9Y3M8	13	21	ensembl_havana	protein_coding
1416	ENSG00000133124	IRS4	insulin receptor substrate 4	CHNG9,IRS-4,PY160	8471	HGNC:6128	O14654	X	12	ensembl_havana	protein_coding
1417	ENSG00000133134	BEX2	brain expressed X-linked 2	BEX1,DJ79P11.1	84707	HGNC:30933	Q9BXY8	X	12	ensembl_havana	protein_coding
1418	ENSG00000133216	EPHB2	EPH receptor B2	DRT,EK5,ERK,CAPB,Hek5,PCBC,EPHT3,Tyro5,BDPLT22	2048	HGNC:3393	P29323	1	17	ensembl_havana	protein_coding
1419	ENSG00000133328	PLAAT2	phospholipase A and acyltransferase 2	HRASLS2,PLAAT-2,PLA1/2-2	54979	HGNC:17824	Q9NWW9	11	4	ensembl_havana	protein_coding
1420	ENSG00000133392	MYH11	myosin heavy chain 11	AAT4,FAA4,SMHC,SMMHC,VSCM2,SMMS-1	4629	HGNC:7569	P35749	16	18	ensembl_havana	protein_coding
1421	ENSG00000133401	PDZD2	PDZ domain containing 2	AIPC,PIN1,PAPIN,PDZK3	23037	HGNC:18486	O15018	5	16	ensembl_havana	protein_coding
1422	ENSG00000133466	C1QTNF6	C1q and TNF related 6	CTFP6,CTRP6,ZACRP6	114904	HGNC:14343	Q9BXI9	22	14	ensembl_havana	protein_coding
1423	ENSG00000133475	GGT2			NA			22	17	havana	protein_coding
1424	ENSG00000133636	NTS	neurotensin	NN,NT,NT/N,NTS1,NMN-125	4922	HGNC:8038	P30990	12	11	ensembl_havana	protein_coding
1425	ENSG00000133661	SFTPD	surfactant protein D	SP-D,PSP-D,SFTP4,COLEC7	6441	HGNC:10803	P35247	10	17	ensembl_havana	protein_coding
1426	ENSG00000133665	DYDC2	DPY30 domain containing 2		84332	HGNC:23468	Q96IM9	10	13	ensembl_havana	protein_coding
1427	ENSG00000133739	LRRCC1	leucine rich repeat and coiled-coil centrosomal protein 1	SAP2,VFL1,CLERC,CLERK	85444	HGNC:29373	Q9C099	8	16	ensembl_havana	protein_coding
1428	ENSG00000133805	AMPD3	adenosine monophosphate deaminase 3		272	HGNC:470	Q01432	11	15	ensembl_havana	protein_coding
1429	ENSG00000133863	TEX15	testis expressed 15, meiosis and synapsis associated	CT42,SPGF25	56154	HGNC:11738	Q9BXT5	8	9	ensembl_havana	protein_coding
1430	ENSG00000133943	DGLUCY	D-glutamate cyclase	C14orf159	80017	HGNC:20498	Q7Z3D6	14	21	ensembl_havana	protein_coding
1431	ENSG00000134013	LOXL2	lysyl oxidase like 2	LOR,LOR2,WS9-14	4017	HGNC:6666	Q9Y4K0	8	16	ensembl_havana	protein_coding
1432	ENSG00000134020	PEBP4	phosphatidylethanolamine binding protein 4	CORK1,CORK-1,PEBP-4,hPEBP4,PRO4408,GWTM1933,HEL-S-300	157310	HGNC:28319	Q96S96	8	8	ensembl_havana	protein_coding
1433	ENSG00000134070	IRAK2	interleukin 1 receptor associated kinase 2	IRAK-2	3656	HGNC:6113	O43187	3	5	ensembl_havana	protein_coding
1434	ENSG00000134107	BHLHE40	basic helix-loop-helix family member e40	DEC1,HLHB2,BHLHB2,Clast5,SHARP2,STRA13,Stra14,SHARP-2	8553	HGNC:1046	O14503	3	5	ensembl_havana	protein_coding
1435	ENSG00000134109	EDEM1	ER degradation enhancing alpha-mannosidase like protein 1	EDEM	9695	HGNC:18967	Q92611	3	11	ensembl_havana	protein_coding
1436	ENSG00000134121	CHL1	cell adhesion molecule L1 like	CALL,L1CAM2	10752	HGNC:1939	O00533	3	10	ensembl_havana	protein_coding
1437	ENSG00000134215	VAV3	vav guanine nucleotide exchange factor 3		10451	HGNC:12659	Q9UKW4	1	16	ensembl_havana	protein_coding
1438	ENSG00000134216	CHIA	chitinase acidic	CHIT2,AMCASE,TSA1902	27159	HGNC:17432	Q9BZP6	1	19	ensembl_havana	protein_coding
1439	ENSG00000134222	PSRC1	proline and serine rich coiled-coil 1	DDA3,FP3214	84722	HGNC:24472	Q6PGN9	1	16	ensembl_havana	protein_coding
1440	ENSG00000134240	HMGCS2	3-hydroxy-3-methylglutaryl-CoA synthase 2		3158	HGNC:5008	P54868	1	12	ensembl_havana	protein_coding
1441	ENSG00000134245	WNT2B	Wnt family member 2B	WNT13	7482	HGNC:12781	Q93097	1	18	ensembl_havana	protein_coding
1442	ENSG00000134256	CD101	CD101 molecule	V7,IGSF2,EWI-101	9398	HGNC:5949	Q93033	1	12	ensembl_havana	protein_coding
1443	ENSG00000134258	VTCN1	V-set domain containing T cell activation inhibitor 1	B7X,B7H4,B7S1,B7-H4,B7h.5,VCTN1,PRO1291	79679	HGNC:28873	Q7Z7D3	1	17	ensembl_havana	protein_coding
1444	ENSG00000134294	SLC38A2	solute carrier family 38 member 2	ATA2,SAT2,SNAT2,PRO1068	54407	HGNC:13448	Q96QD8	12	14	ensembl_havana	protein_coding
1445	ENSG00000134317	GRHL1	grainyhead like transcription factor 1	MGR,NH32,LBP32,TFCP2L2	29841	HGNC:17923	Q9NZI5	2	18	ensembl_havana	protein_coding
1446	ENSG00000134321	RSAD2	radical S-adenosyl methionine domain containing 2	cig5,vig1,cig33	91543	HGNC:30908	Q8WXG1	2	13	ensembl_havana	protein_coding
1447	ENSG00000134326	CMPK2	cytidine/uridine monophosphate kinase 2	NDK,TYKi,TMPK2,UMP-CMPK2	129607	HGNC:27015	Q5EBM0	2	12	ensembl_havana	protein_coding
1448	ENSG00000134333	LDHA	lactate dehydrogenase A	LDHM,GSD11,PIG19,HEL-S-133P	3939	HGNC:6535	P00338	11	14	ensembl_havana	protein_coding
1449	ENSG00000134339	SAA2	serum amyloid A2	SAA,SAA1	6289	HGNC:10514	P0DJI9	11	9	ensembl_havana	protein_coding
1450	ENSG00000134343	ANO3	anoctamin 3	DYT23,DYT24,TMEM16C,C11orf25,GENX-3947	63982	HGNC:14004	Q9BYT9	11	14	ensembl_havana	protein_coding
1451	ENSG00000134363	FST	follistatin	FS	10468	HGNC:3971	P19883	5	12	ensembl_havana	protein_coding
1452	ENSG00000134398	ERN2	endoplasmic reticulum to nucleus signaling 2	IRE1b,IRE2p,hIRE2p,IRE1-BETA	10595	HGNC:16942	Q76MJ5	16	15	ensembl_havana	protein_coding
1453	ENSG00000134470	IL15RA	interleukin 15 receptor subunit alpha	CD215	3601	HGNC:5978	Q13261	10	21	ensembl_havana	protein_coding
1454	ENSG00000134531	EMP1	epithelial membrane protein 1	TMP,CL-20,EMP-1	2012	HGNC:3333	P54849	12	10	ensembl_havana	protein_coding
1455	ENSG00000134533	RERG	RAS like estrogen regulated growth inhibitor		85004	HGNC:15980	Q96A58	12	6	ensembl_havana	protein_coding
1456	ENSG00000134539	KLRD1	killer cell lectin like receptor D1	CD94	3824	HGNC:6378	Q13241	12	17	ensembl_havana	protein_coding
1457	ENSG00000134569	LRP4	LDL receptor related protein 4	CLSS,CMS17,LRP-4,LRP10,MEGF7,SOST2	4038	HGNC:6696	O75096	11	10	ensembl_havana	protein_coding
1458	ENSG00000134571	MYBPC3	myosin binding protein C3	FHC,CMH4,CMD1MM,LVNC10,MYBP-C,cMyBP-C	4607	HGNC:7551	Q14896	11	11	ensembl_havana	protein_coding
1459	ENSG00000134594	RAB33A	RAB33A, member RAS oncogene family	RabS10	9363	HGNC:9773	Q14088	X	5	ensembl_havana	protein_coding
1460	ENSG00000134612	FOLH1B	folate hydrolase 1B (pseudogene)	PSM,FOLH2,FOLHP,PSMAL,PSMA-LIKE	219595	HGNC:13636	Q9HBA9	11	12	ensembl_havana	transcribed_unprocessed_pseudogene
1461	ENSG00000134627	PIWIL4	piwi like RNA-mediated gene silencing 4	HIWI2,MIWI2	143689	HGNC:18444	Q7Z3Z4	11	12	ensembl_havana	protein_coding
1462	ENSG00000134668	SPOCD1	SPOC domain containing 1	PPP1R146	90853	HGNC:26338	Q6ZMY3	1	12	ensembl_havana	protein_coding
1463	ENSG00000134690	CDCA8	cell division cycle associated 8	BOR,DasraB,MESRGP,BOREALIN	55143	HGNC:14629	Q53HL2	1	11	ensembl_havana	protein_coding
1464	ENSG00000134716	CYP2J2	cytochrome P450 family 2 subfamily J member 2	CPJ2,CYPIIJ2	1573	HGNC:2634	P51589	1	11	ensembl_havana	protein_coding
1465	ENSG00000134758	RNF138	ring finger protein 138	NARF,HSD-4,STRIN,hNARF	51444	HGNC:17765	Q8WVD3	18	14	ensembl_havana	protein_coding
1466	ENSG00000134802	SLC43A3	solute carrier family 43 member 3	EEG1,ENBT1,FOAP-13,PRO1659,SEEEG-1	29015	HGNC:17466	Q8NBI5	11	18	ensembl_havana	protein_coding
1467	ENSG00000134809	TIMM10	translocase of inner mitochondrial membrane 10	TIM10,TIM10A,TIMM10A	26519	HGNC:11814	P62072	11	9	ensembl_havana	protein_coding
1468	ENSG00000134812	CBLIF	cobalamin binding intrinsic factor	IF,GIF,INF,IFMH,TCN3	2694	HGNC:4268	P27352	11	8	ensembl_havana	protein_coding
1469	ENSG00000134817	APLNR	apelin receptor	APJ,APJR,HG11,AGTRL1	187	HGNC:339	P35414	11	11	ensembl_havana	protein_coding
1470	ENSG00000134824	FADS2	fatty acid desaturase 2	D6D,DES6,TU13,FADSD6,LLCDL2,SLL0262	9415	HGNC:3575	O95864	11	14	ensembl_havana	protein_coding
1471	ENSG00000134827	TCN1	transcobalamin 1	HC,TC1,TCI,TC-1	6947	HGNC:11652	P20061	11	8	ensembl_havana	protein_coding
1472	ENSG00000134830	C5AR2	complement C5a receptor 2	C5L2,GPF77,GPR77	27202	HGNC:4527	Q9P296	19	6	ensembl_havana	protein_coding
1473	ENSG00000134954	ETS1	ETS proto-oncogene 1, transcription factor	p54,ETS-1,EWSR2,c-ets-1	2113	HGNC:3488	P14921	11	14	ensembl_havana	protein_coding
1474	ENSG00000134970	TMED7	transmembrane p24 trafficking protein 7	p27,p24g3,CGI-109,p24gamma3	51014	HGNC:24253	Q9Y3B3	5	14	havana	protein_coding
1475	ENSG00000134982	APC	APC regulator of WNT signaling pathway	GS,DP2,DP3,BTPS2,DESMD,DP2.5,PPP1R46	324	HGNC:583	P25054	5	17	ensembl_havana	protein_coding
1476	ENSG00000134986	NREP	neuronal regeneration related protein	P311,PTZ17,SEZ17,D4S114,C5orf13,PRO1873	9315	HGNC:16834	Q16612	5	14	ensembl_havana	protein_coding
1477	ENSG00000135046	ANXA1	annexin A1	ANX1,LPC1	301	HGNC:533	P04083	9	14	ensembl_havana	protein_coding
1478	ENSG00000135069	PSAT1	phosphoserine aminotransferase 1	PSA,EPIP,NLS2,PSAT,PSATD	29968	HGNC:19129	Q9Y617	9	14	ensembl_havana	protein_coding
1479	ENSG00000135074	ADAM19	ADAM metallopeptidase domain 19	MLTNB,FKSG34,MADDAM	8728	HGNC:197	Q9H013	5	16	ensembl_havana	protein_coding
1480	ENSG00000135083	CCNJL	cyclin J like		79616	HGNC:25876	Q8IV13	5	16	ensembl_havana	protein_coding
1481	ENSG00000135094	SDS	serine dehydratase	SDH	10993	HGNC:10691	P20132	12	11	ensembl_havana	protein_coding
1482	ENSG00000135111	TBX3	T-box transcription factor 3	UMS,XHL,TBX3-ISO	6926	HGNC:11602	O15119	12	16	ensembl_havana	protein_coding
1483	ENSG00000135114	OASL	2'-5'-oligoadenylate synthetase like	OASL1,OASLd,TRIP14,TRIP-14,p59OASL,p59 OASL,p59-OASL	8638	HGNC:8090	Q15646	12	13	ensembl_havana	protein_coding
1484	ENSG00000135116	HRK	harakiri, BCL2 interacting protein	DP5,HARAKIRI	8739	HGNC:5185	O00198	12	9	ensembl_havana	protein_coding
1485	ENSG00000135205	CCDC146	coiled-coil domain containing 146	MBO2	57639	HGNC:29296	Q8IYE0	7	15	ensembl_havana	protein_coding
1486	ENSG00000135218	CD36	CD36 molecule	FAT,GP4,GP3B,GPIV,CHDS7,PASIV,SCARB3,BDPLT10	948	HGNC:1663	P16671	7	19	ensembl_havana	protein_coding
1487	ENSG00000135245	HILPDA	hypoxia inducible lipid droplet associated	HIG2,HIG-2,C7orf68	29923	HGNC:28859	Q9Y5L2	7	10	ensembl_havana	protein_coding
1488	ENSG00000135253	KCP	kielin cysteine rich BMP regulator	KCP1,CRIM2,NET67	375616	HGNC:17585	Q6ZWJ8	7	15	ensembl_havana	protein_coding
1489	ENSG00000135318	NT5E	5'-nucleotidase ecto	NT,eN,NT5,NTE,eNT,CD73,E5NT,CALJA	4907	HGNC:8021	P21589	6	12	ensembl_havana	protein_coding
1490	ENSG00000135333	EPHA7	EPH receptor A7	EHK3,EK11,EHK-3,HEK11	2045	HGNC:3390	Q15375	6	15	ensembl_havana	protein_coding
1491	ENSG00000135346	CGA	glycoprotein hormones, alpha polypeptide	HCG,LHA,FSHA,GPA1,GPHa,TSHA,GPHA1,CG-ALPHA	1081	HGNC:1885	P01215	6	9	ensembl_havana	protein_coding
1492	ENSG00000135362	PRR5L	proline rich 5 like	PROTOR2	79899	HGNC:25878	Q6MZQ0	11	14	ensembl_havana	protein_coding
1493	ENSG00000135363	LMO2	LIM domain only 2	TTG2,LMO-2,RBTN2,RHOM2,RBTNL1	4005	HGNC:6642	P25791	11	12	ensembl_havana	protein_coding
1494	ENSG00000135373	EHF	ETS homologous factor	ESE3,ESEJ,ESE3B	26298	HGNC:3246	Q9NZC4	11	13	ensembl_havana	protein_coding
1495	ENSG00000135390	ATP5MC2	ATP synthase membrane subunit c locus 2	ATP5A,ATP5G2	517	HGNC:842	Q06055	12	21	ensembl_havana	protein_coding
1496	ENSG00000135407	AVIL	advillin	p92,DOC6,ADVIL,NPHS21	10677	HGNC:14188	O75366	12	10	ensembl_havana	protein_coding
1497	ENSG00000135424	ITGA7	integrin subunit alpha 7		3679	HGNC:6143	Q13683	12	18	ensembl_havana	protein_coding
1498	ENSG00000135439	AGAP2	ArfGAP with GTPase domain, ankyrin repeat and PH domain 2	PIKE,GGAP2,CENTG1	116986	HGNC:16921	Q99490	12	11	ensembl_havana	protein_coding
1499	ENSG00000135441	BLOC1S1	biogenesis of lysosomal organelles complex 1 subunit 1	RT14,BLOS1,MICoA,BORCS1,GCN5L1	2647	HGNC:4200	P78537	12	7	ensembl_havana	protein_coding
1500	ENSG00000135447	PPP1R1A	protein phosphatase 1 regulatory inhibitor subunit 1A	I1,IPP1	5502	HGNC:9286	Q13522	12	17	ensembl_havana	protein_coding
1501	ENSG00000135451	TROAP	trophinin associated protein	TASTIN	10024	HGNC:12327	Q12815	12	13	ensembl_havana	protein_coding
1502	ENSG00000135477	KRT87P	keratin 87, pseudogene	HBD,KRT121P,KRTHBP4,psihHbD	85349	HGNC:30198	A6NCN2	12	11	havana	transcribed_unprocessed_pseudogene
1503	ENSG00000135480	KRT7	keratin 7	K7,CK7,SCL,K2C7	3855	HGNC:6445	P08729	12	16	ensembl_havana	protein_coding
1504	ENSG00000135519	KCNH3	potassium voltage-gated channel subfamily H member 3	BEC1,ELK2,Kv12.2	23416	HGNC:6252	Q9ULD8	12	8	ensembl_havana	protein_coding
1505	ENSG00000135547	HEY2	hes related family bHLH transcription factor with YRPW motif 2	GRL,CHF1,HRT2,HERP1,HESR2,bHLHb32,GRIDLOCK	23493	HGNC:4881	Q9UBP5	6	9	ensembl_havana	protein_coding
1506	ENSG00000135604	STX11	syntaxin 11	FHL4,HLH4,HPLH4	8676	HGNC:11429	O75558	6	10	ensembl_havana	protein_coding
1507	ENSG00000135617	PRADC1	protease associated domain containing 1	PAP21,C2orf7	84279	HGNC:16047	Q9BSG0	2	4	ensembl_havana	protein_coding
1508	ENSG00000135625	EGR4	early growth response 4	AT133,NGFIC,NGFI-C,PAT133	1961	HGNC:3241	Q05215	2	8	ensembl_havana	protein_coding
1509	ENSG00000135632	SMYD5	SMYD family member 5	RRG1,RAI15,NN8-4AG,ZMYND23	10322	HGNC:16258	Q6GMV2	2	12	ensembl_havana	protein_coding
1510	ENSG00000135636	DYSF	dysferlin	MMD1,FER1L1,LGMD2B,LGMDR2	8291	HGNC:3097	O75923	2	14	ensembl_havana	protein_coding
1511	ENSG00000135678	CPM	carboxypeptidase M		1368	HGNC:2311	P14384	12	12	ensembl_havana	protein_coding
1512	ENSG00000135697	BCO1	beta-carotene oxygenase 1	BCO,BCDO,BCMO,BCDO1,BCMO1	53630	HGNC:13815	Q9HAY6	16	10	ensembl_havana	protein_coding
1513	ENSG00000135740	SLC9A5	solute carrier family 9 member A5	NHE5	6553	HGNC:11078	Q14940	16	17	ensembl_havana	protein_coding
1514	ENSG00000135898	GPR55	G protein-coupled receptor 55	LPIR1	9290	HGNC:4511	Q9Y2T6	2	10	ensembl_havana	protein_coding
1515	ENSG00000135899	SP110	SP110 nuclear body protein	IPR1,VODI,IFI41,IFI75	3431	HGNC:5401	Q9HB58	2	19	ensembl_havana	protein_coding
1516	ENSG00000135914	HTR2B	5-hydroxytryptamine receptor 2B	5-HT2B,5-HT-2B,5-HT(2B)	3357	HGNC:5294	P41595	2	6	ensembl_havana	protein_coding
1517	ENSG00000135919	SERPINE2	serpin family E member 2	GDN,PI7,PN1,PNI,PI-7,PN-1,GDNPF	5270	HGNC:8951	P07093	2	14	ensembl_havana	protein_coding
1518	ENSG00000135940	COX5B	cytochrome c oxidase subunit 5B	COXVB	1329	HGNC:2269	P10606	2	7	ensembl_havana	protein_coding
1519	ENSG00000135960	EDAR	ectodysplasin A receptor	DL,ED3,ED5,ED1R,EDA3,HRM1,EDA1R,ECTD10A,ECTD10B,EDA-A1R	10913	HGNC:2895	Q9UNE0	2	10	ensembl_havana	protein_coding
1520	ENSG00000135976	ANKRD36	ankyrin repeat domain 36	UNQ2430	375248	HGNC:24079	A6QL64	2	20	ensembl_havana	protein_coding
1521	ENSG00000136010	ALDH1L2	aldehyde dehydrogenase 1 family member L2	mtFDH	160428	HGNC:26777	Q3SY69	12	14	ensembl_havana	protein_coding
1522	ENSG00000136099	PCDH8	protocadherin 8	PAPC,ARCADLIN	5100	HGNC:8660	O95206	13	13	ensembl_havana	protein_coding
1523	ENSG00000136108	CKAP2	cytoskeleton associated protein 2	LB1,TMAP,se20-10	26586	HGNC:1990	Q8WWK9	13	15	ensembl_havana	protein_coding
1524	ENSG00000136149	RPL13AP25	ribosomal protein L13a pseudogene 25	FWP004,S863-4,RPL13A_11_1314	100287887	HGNC:36981		13	6	havana	processed_pseudogene
1525	ENSG00000136155	SCEL	sciellin		8796	HGNC:10573	O95171	13	17	ensembl_havana	protein_coding
1526	ENSG00000136158	SPRY2	sprouty RTK signaling antagonist 2	IGAN3,hSPRY2	10253	HGNC:11270	O43597	13	12	ensembl_havana	protein_coding
1527	ENSG00000136167	LCP1	lymphocyte cytosolic protein 1	LPL,CP64,PLS2,LC64P,HEL-S-37,L-PLASTIN	3936	HGNC:6528	P13796	13	15	ensembl_havana	protein_coding
1528	ENSG00000136235	GPNMB	glycoprotein nmb	NMB,HGFIN,PLCA3	10457	HGNC:4462	Q14956	7	17	ensembl_havana	protein_coding
1529	ENSG00000136244	IL6	interleukin 6	CDF,HGF,HSF,BSF2,IL-6,BSF-2,IFNB2,IFN-beta-2	3569	HGNC:6018	P05231	7	12	ensembl_havana	protein_coding
1530	ENSG00000136271	DDX56	DEAD-box helicase 56	DDX21,DDX26,NOH61	54606	HGNC:18193	Q9NY93	7	11	ensembl_havana	protein_coding
1531	ENSG00000136274	NACAD	NAC alpha domain containing		23148	HGNC:22196	O15069	7	9	ensembl_havana	protein_coding
1532	ENSG00000136378	ADAMTS7	ADAM metallopeptidase with thrombospondin type 1 motif 7	ADAM-TS7,ADAMTS-7,ADAM-TS 7	11173	HGNC:223	Q9UKP4	15	15	ensembl_havana	protein_coding
1533	ENSG00000136383	ALPK3	alpha kinase 3	MAK,CMH27,MIDORI	57538	HGNC:17574	Q96L96	15	7	ensembl_havana	protein_coding
1534	ENSG00000136404	TM6SF1	transmembrane 6 superfamily member 1		53346	HGNC:11860	Q9BZW5	15	16	ensembl_havana	protein_coding
1535	ENSG00000136425	CIB2	calcium and integrin binding family member 2	KIP2,USH1J,DFNB48	10518	HGNC:24579	O75838	15	14	ensembl_havana	protein_coding
1536	ENSG00000136449	MYCBPAP	MYCBP associated protein	AMAP1,AMAP-1	84073	HGNC:19677	Q8TBZ2	17	15	ensembl_havana	protein_coding
1537	ENSG00000136492	BRIP1	BRCA1 interacting helicase 1	OF,BACH1,FANCJ	83990	HGNC:20473	Q9BX63	17	9	ensembl_havana	protein_coding
1538	ENSG00000136514	RTP4	receptor transporter protein 4	IFRG28,Z3CXXC4	64108	HGNC:23992	Q96DX8	3	3	ensembl_havana	protein_coding
1539	ENSG00000136542	GALNT5	polypeptide N-acetylgalactosaminyltransferase 5	GALNACT5,GALNAC-T5	11227	HGNC:4127	Q7Z7M9	2	9	ensembl_havana	protein_coding
1540	ENSG00000136603	SKIL	SKI like proto-oncogene	SNO,SnoA,SnoI,SnoN	6498	HGNC:10897	P12757	3	14	ensembl_havana	protein_coding
1541	ENSG00000136688	IL36G	interleukin 36 gamma	IL1E,IL1F9,IL1H1,IL-1F9,IL-1H1,IL1RP2,IL-1RP2	56300	HGNC:15741	Q9NZH8	2	11	ensembl_havana	protein_coding
1542	ENSG00000136717	BIN1	bridging integrator 1	CNM2,AMPH2,AMPHL,SH3P9	274	HGNC:1052	O00499	2	15	ensembl_havana	protein_coding
1543	ENSG00000136810	TXN	thioredoxin	TRX,TRDX,TRX1,Trx80	7295	HGNC:12435	P10599	9	13	ensembl_havana	protein_coding
1544	ENSG00000136816	TOR1B	torsin family 1 member B	DQ1	27348	HGNC:11995	O14657	9	16	ensembl_havana	protein_coding
1545	ENSG00000136824	SMC2	structural maintenance of chromosomes 2	CAPE,CAP-E,SMC-2,SMC2L1	10592	HGNC:14011	O95347	9	19	ensembl_havana	protein_coding
1546	ENSG00000136826	KLF4	Kruppel like factor 4	EZF,GKLF	9314	HGNC:6348	O43474	9	15	ensembl_havana	protein_coding
1547	ENSG00000136840	ST6GALNAC4	ST6 N-acetylgalactosaminide alpha-2,6-sialyltransferase 4	IV,SIAT3C,SIAT7D,SIAT3-C,SIAT7-D,ST6GalNAc,ST6GALNACIV	27090	HGNC:17846	Q9H4F1	9	19	ensembl_havana	protein_coding
1548	ENSG00000136842	TMOD1	tropomodulin 1	TMOD,ETMOD,D9S57E	7111	HGNC:11871	P28289	9	14	ensembl_havana	protein_coding
1549	ENSG00000136848	DAB2IP	DAB2 interacting protein	AIP1,AIP-1,AF9Q34,DIP1/2	153090	HGNC:17294	Q5VWQ8	9	17	ensembl_havana	protein_coding
1550	ENSG00000136856	SLC2A8	solute carrier family 2 member 8	GLUT8,GLUTX1	29988	HGNC:13812	Q9NY64	9	18	ensembl_havana	protein_coding
1551	ENSG00000136866	ZFP37	ZFP37 zinc finger protein	ZNF906,zfp-37	7539	HGNC:12863	Q9Y6Q3	9	14	ensembl_havana	protein_coding
1552	ENSG00000136872	ALDOB	aldolase, fructose-bisphosphate B	ALDB,ALDO2	229	HGNC:417	P05062	9	20	ensembl_havana	protein_coding
1553	ENSG00000136877	FPGS	folylpolyglutamate synthase		2356	HGNC:3824	Q05932	9	15	ensembl_havana	protein_coding
1554	ENSG00000136881	BAAT	bile acid-CoA:amino acid N-acyltransferase	BAT,HCHO,BACAT,BACD1	570	HGNC:932	Q14032	9	12	ensembl_havana	protein_coding
1555	ENSG00000136883	KIF12	kinesin family member 12	PFIC8	113220	HGNC:21495	Q96FN5	9	14	ensembl_havana	protein_coding
1556	ENSG00000136918	WDR38	WD repeat domain 38		401551	HGNC:23745	Q5JTN6	9	8	ensembl_havana	protein_coding
1557	ENSG00000136931	NR5A1	nuclear receptor subfamily 5 group A member 1	ELP,SF1,FTZ1,POF7,SF-1,AD4BP,FTZF1,SPGF8,SRXX4,SRXY3,hSF-1	2516	HGNC:7983	Q13285	9	10	ensembl_havana	protein_coding
1558	ENSG00000136943	CTSV	cathepsin V	CTSU,CATL2,CTSL2	1515	HGNC:2538	O60911	9	12	ensembl_havana	protein_coding
1559	ENSG00000136982	DSCC1	DNA replication and sister chromatid cohesion 1	DCC1	79075	HGNC:24453	Q9BVC3	8	6	ensembl_havana	protein_coding
1560	ENSG00000136997	MYC	MYC proto-oncogene, bHLH transcription factor	MRTL,MYCC,c-Myc,bHLHe39	4609	HGNC:7553	P01106	8	21	ensembl_havana	protein_coding
1561	ENSG00000136999	CCN3	cellular communication network factor 3	NOV,NOVh,IBP-9,IGFBP9,IGFBP-9	4856	HGNC:7885	P48745	8	5	ensembl_havana	protein_coding
1562	ENSG00000137033	IL33	interleukin 33	DVS27,IL1F11,NF-HEV,NFEHEV,C9orf26	90865	HGNC:16028	O95760	9	11	ensembl_havana	protein_coding
1563	ENSG00000137038	DMAC1	distal membrane arm assembly component 1	TMEM261,C9orf123	90871	HGNC:30536	Q96GE9	9	8	ensembl_havana	protein_coding
1564	ENSG00000137070	IL11RA	interleukin 11 receptor subunit alpha	CRSDA	3590	HGNC:5967	Q14626	9	18	ensembl_havana	protein_coding
1565	ENSG00000137100	DCTN3	dynactin subunit 3	DCTN22,DCTN-22	11258	HGNC:2713	O75935	9	16	ensembl_havana	protein_coding
1566	ENSG00000137101	CD72	CD72 molecule	LYB2,CD72b	971	HGNC:1696	P21854	9	13	ensembl_havana	protein_coding
1567	ENSG00000137103	TMEM8B	transmembrane protein 8B	NAG5,NGX6,FP588,NAG-5,NGX6a,C9orf127,LINC00950	51754	HGNC:21427	A6NDV4	9	20	ensembl_havana	protein_coding
1568	ENSG00000137106	GRHPR	glyoxylate and hydroxypyruvate reductase	PH2,GLXR,GLYD	9380	HGNC:4570	Q9UBQ7	9	18	ensembl_havana	protein_coding
1569	ENSG00000137168	PPIL1	peptidylprolyl isomerase like 1	CYPL1,PCH14,hCyPX,PPIase,CGI-124	51645	HGNC:9260	Q9Y3C6	6	8	ensembl_havana	protein_coding
1570	ENSG00000137193	PIM1	Pim-1 proto-oncogene, serine/threonine kinase	PIM	5292	HGNC:8986	P11309	6	14	ensembl_havana	protein_coding
1571	ENSG00000137198	GMPR	guanosine monophosphate reductase	GMPR1,GMPR 1	2766	HGNC:4376	P36959	6	10	ensembl_havana	protein_coding
1572	ENSG00000137203	TFAP2A	transcription factor AP-2 alpha	AP-2,BOFS,AP2TF,TFAP2,AP-2alpha	7020	HGNC:11742	P05549	6	15	ensembl_havana	protein_coding
1573	ENSG00000137225	CAPN11	calpain 11	calpain11	11131	HGNC:1478	Q9UMQ6	6	13	ensembl_havana	protein_coding
1574	ENSG00000137261	KIAA0319	KIAA0319	AAVR,DYX2,NMIG,DYLX2	9856	HGNC:21580	Q5VV43	6	15	ensembl_havana	protein_coding
1575	ENSG00000137265	IRF4	interferon regulatory factor 4	MUM1,LSIRF,SHEP8,NF-EM5	3662	HGNC:6119	Q15306	6	15	ensembl_havana	protein_coding
1576	ENSG00000137267	TUBB2A	tubulin beta 2A class IIa	TUBB,TUBB2,CDCBM5	7280	HGNC:12412	Q13885	6	7	ensembl_havana	protein_coding
1577	ENSG00000137270	GCM1	glial cells missing transcription factor 1	GCMA,hGCMa	8521	HGNC:4197	Q9NP62	6	11	ensembl_havana	protein_coding
1578	ENSG00000137285	TUBB2B	tubulin beta 2B class IIb	CDCBM7,PMGYSA,bA506K6.1	347733	HGNC:30829	Q9BVA1	6	11	ensembl_havana	protein_coding
1579	ENSG00000137310	TCF19	transcription factor 19	SC1,TCF-19	6941	HGNC:11629	Q9Y242	6	12	ensembl_havana	protein_coding
1580	ENSG00000137331	IER3	immediate early response 3	DIF2,IEX1,PRG1,DIF-2,GLY96,IEX-1,IEX-1L	8870	HGNC:5392	P46695	6	12	ensembl_havana	protein_coding
1581	ENSG00000137434	C6orf52	chromosome 6 open reading frame 52		347744	HGNC:20881	Q5T4I8	6	11	ensembl_havana	protein_coding
1582	ENSG00000137440	FGFBP1	fibroblast growth factor binding protein 1	FGFBP,HBP17,FGF-BP,FGF-BP1,FGFBP-1	9982	HGNC:19695	Q14512	4	5	ensembl_havana	protein_coding
1583	ENSG00000137460	FHDC1	FH2 domain containing 1	INF1	85462	HGNC:29363	Q9C0D6	4	10	ensembl_havana	protein_coding
1584	ENSG00000137474	MYO7A	myosin VIIA	DFNB2,MYU7A,NSRD2,USH1B,DFNA11,MYOVIIA	4647	HGNC:7606	Q13402	11	22	ensembl_havana	protein_coding
1585	ENSG00000137496	IL18BP	interleukin 18 binding protein	FVH,IL18BPa	10068	HGNC:5987	O95998	11	18	ensembl_havana	protein_coding
1586	ENSG00000137507	LRRC32	leucine rich repeat containing 32	GARP,CPPRDD,D11S833E	2615	HGNC:4161	Q14392	11	11	ensembl_havana	protein_coding
1587	ENSG00000137558	PI15	peptidase inhibitor 15	P24TI,P25TI,CRISP8	51050	HGNC:8946	O43692	8	9	ensembl_havana	protein_coding
1588	ENSG00000137571	SLCO5A1	solute carrier organic anion transporter family member 5A1	OATPJ,OATP-J,OATP5A1,OATPRP4,OATP-RP4,SLC21A15	81796	HGNC:19046	Q9H2Y9	8	11	ensembl_havana	protein_coding
1589	ENSG00000137573	SULF1	sulfatase 1	SULF-1	23213	HGNC:20391	Q8IWU6	8	14	ensembl_havana	protein_coding
1590	ENSG00000137628	DDX60	DExD/H-box helicase 60		55601	HGNC:25942	Q8IY21	4	18	ensembl_havana	protein_coding
1591	ENSG00000137673	MMP7	matrix metallopeptidase 7	MMP-7,MPSL1,PUMP-1	4316	HGNC:7174	P09237	11	9	ensembl_havana	protein_coding
1592	ENSG00000137709	POU2F3	POU class 2 homeobox 3	PLA1,OCT11,PLA-1,Epoc-1,OCT-11,OTF-11,Skn-1a	25833	HGNC:19864	Q9UKI9	11	10	ensembl_havana	protein_coding
1593	ENSG00000137720	C11orf1	chromosome 11 open reading frame 1		64776	HGNC:1163	Q9H5F2	11	8	ensembl_havana	protein_coding
1594	ENSG00000137727	ARHGAP20	Rho GTPase activating protein 20	RARHOGAP	57569	HGNC:18357	Q9P2F6	11	12	ensembl_havana	protein_coding
1595	ENSG00000137731	FXYD2	FXYD domain containing ion transport regulator 2	HOMG2,ATP1G1	486	HGNC:4026	P54710	11	14	ensembl_havana	protein_coding
1596	ENSG00000137745	MMP13	matrix metallopeptidase 13	CLG3,MDST,MANDP1,MMP-13	4322	HGNC:7159	P45452	11	12	ensembl_havana	protein_coding
1597	ENSG00000137752	CASP1	caspase 1	ICE,P45,IL1BC	834	HGNC:1499	P29466	11	24	ensembl_havana	protein_coding
1598	ENSG00000137801	THBS1	thrombospondin 1	TSP,THBS,TSP1,TSP-1,THBS-1	7057	HGNC:11785	P07996	15	11	ensembl_havana	protein_coding
1599	ENSG00000137807	KIF23	kinesin family member 23	CHO1,KNSL5,MKLP1,CDAN3A,MKLP-1	9493	HGNC:6392	Q02241	15	16	ensembl_havana	protein_coding
1600	ENSG00000137818	RPLP1	ribosomal protein lateral stalk subunit P1	P1,LP1,RPP1	6176	HGNC:10372	P05386	15	12	ensembl_havana	protein_coding
1601	ENSG00000137857	DUOX1	dual oxidase 1	LNOX1,THOX1,NOXEF1	53905	HGNC:3062	Q9NRD9	15	17	ensembl_havana	protein_coding
1602	ENSG00000137868	STRA6	signaling receptor and transporter of retinol STRA6	MCOPS9,MCOPCB8,PP14296	64220	HGNC:30650	Q9BX79	15	19	ensembl_havana	protein_coding
1603	ENSG00000137877	SPTBN5	spectrin beta, non-erythrocytic 5	BSPECV,HUSPECV,HUBSPECV	51332	HGNC:15680	Q9NRC6	15	10	ensembl_havana	protein_coding
1604	ENSG00000137959	IFI44L	interferon induced protein 44 like	GS3686,TLDC5B,C1orf29	10964	HGNC:17817	Q53G44	1	17	ensembl_havana	protein_coding
1605	ENSG00000137960	GIPC2	GIPC PDZ domain containing family member 2	SEMCAP2,SEMCAP-2	54810	HGNC:18177	Q8TF65	1	6	ensembl_havana	protein_coding
1606	ENSG00000137962	ARHGAP29	Rho GTPase activating protein 29	PARG1	9411	HGNC:30207	Q52LW3	1	13	ensembl_havana	protein_coding
1607	ENSG00000137965	IFI44	interferon induced protein 44	p44,TLDC5,MTAP44	10561	HGNC:16938	Q8TCB0	1	11	ensembl_havana	protein_coding
1608	ENSG00000137970	RPL7P9	ribosomal protein L7 pseudogene 9	RPL7_3_75	653702	HGNC:37028		1	7	havana	processed_pseudogene
1609	ENSG00000137975	CLCA2	chloride channel accessory 2	CACC,CACC3,CLCRG2,CaCC-3	9635	HGNC:2016	Q9UQC9	1	8	ensembl_havana	protein_coding
1610	ENSG00000138035	PNPT1	polyribonucleotide nucleotidyltransferase 1	OLD35,DFNB70,PNPASE,old-35,COXPD13	87178	HGNC:23166	Q8TCS8	2	15	ensembl_havana	protein_coding
1611	ENSG00000138061	CYP1B1	cytochrome P450 family 1 subfamily B member 1	CP1B,ASGD6,GLC3A,CYPIB1,P4501B1	1545	HGNC:2597	Q16678	2	12	ensembl_havana	protein_coding
1612	ENSG00000138073	PREB	prolactin regulatory element binding	SEC12	10113	HGNC:9356	Q9HCU5	2	14	ensembl_havana	protein_coding
1613	ENSG00000138079	SLC3A1	solute carrier family 3 member 1	D2H,ATR1,NBAT,RBAT,CSNU1	6519	HGNC:11025	Q07837	2	14	ensembl_havana	protein_coding
1614	ENSG00000138080	EMILIN1	elastin microfibril interfacer 1	EMI,gp115,EMILIN	11117	HGNC:19880	Q9Y6C2	2	14	ensembl_havana	protein_coding
1615	ENSG00000138100	TRIM54	tripartite motif containing 54	MURF,RNF30,muRF3,MURF-3	57159	HGNC:16008	Q9BYV2	2	14	ensembl_havana	protein_coding
1616	ENSG00000138109	CYP2C9	cytochrome P450 family 2 subfamily C member 9	CPC9,CYP2C,CYP2C10,CYPIIC9,P450-2C9,P450IIC9	1559	HGNC:2623	P11712	10	11	ensembl_havana	protein_coding
1617	ENSG00000138135	CH25H	cholesterol 25-hydroxylase	C25H	9023	HGNC:1907	O95992	10	7	ensembl_havana	protein_coding
1618	ENSG00000138166	DUSP5	dual specificity phosphatase 5	DUSP,HVH3	1847	HGNC:3071	Q16690	10	6	ensembl_havana	protein_coding
1619	ENSG00000138180	CEP55	centrosomal protein 55	CT111,MARCH,URCC6,C10orf3	55165	HGNC:1161	Q53EZ4	10	16	ensembl_havana	protein_coding
1620	ENSG00000138308	PLA2G12B	phospholipase A2 group XIIB	GXIIB,FKSG71,PLA2G13,GXIIIsPLA2,sPLA2-GXIIB	84647	HGNC:18555	Q9BX93	10	6	ensembl_havana	protein_coding
1621	ENSG00000138316	ADAMTS14	ADAM metallopeptidase with thrombospondin type 1 motif 14		140766	HGNC:14899	Q8WXS8	10	11	ensembl_havana	protein_coding
1622	ENSG00000138336	TET1	tet methylcytosine dioxygenase 1	LCX,CXXC6,bA119F7.1	80312	HGNC:29484	Q8NFU7	10	9	ensembl_havana	protein_coding
1623	ENSG00000138347	MYPN	myopalladin	MYOP,RCM4,CMH22,NEM11,CMD1DD	84665	HGNC:23246	Q86TC9	10	16	ensembl_havana	protein_coding
1624	ENSG00000138356	AOX1	aldehyde oxidase 1	AO,AOH1	316	HGNC:553	Q06278	2	14	ensembl_havana	protein_coding
1625	ENSG00000138378	STAT4	signal transducer and activator of transcription 4	SLEB11	6775	HGNC:11365	Q14765	2	19	ensembl_havana	protein_coding
1626	ENSG00000138380	CARF	calcium responsive transcription factor	ALS2CR8,NYD-SP24	79800	HGNC:14435	Q8N187	2	18	ensembl_havana	protein_coding
1627	ENSG00000138435	CHRNA1	cholinergic receptor nicotinic alpha 1 subunit	ACHRA,ACHRD,CHRNA,CMS1A,CMS1B,CMS2A,FCCMS,SCCMS	1134	HGNC:1955	P02708	2	16	ensembl_havana	protein_coding
1628	ENSG00000138449	SLC40A1	solute carrier family 40 member 1	FPN1,HFE4,MTP1,IREG1,MST079,MSTP079,SLC11A3	30061	HGNC:10909	Q9NP59	2	11	ensembl_havana	protein_coding
1629	ENSG00000138496	PARP9	poly(ADP-ribose) polymerase family member 9	BAL,BAL1,ARTD9,MGC:7868	83666	HGNC:24118	Q8IXQ6	3	16	ensembl_havana	protein_coding
1630	ENSG00000138587	MNS1	meiosis specific nuclear structural 1	HTX9,SPATA40	55329	HGNC:29636	Q8NEH6	15	6	ensembl_havana	protein_coding
1631	ENSG00000138615	CILP	cartilage intermediate layer protein	CILP-1,HsT18872	8483	HGNC:1980	O75339	15	6	ensembl_havana	protein_coding
1632	ENSG00000138623	SEMA7A	semaphorin 7A (John Milton Hagen blood group)	JMH,CD108,SEMAL,CDw108,PFIC11,SEMAK1,H-Sema-L,H-SEMA-K1	8482	HGNC:10741	O75326	15	10	ensembl_havana	protein_coding
1633	ENSG00000138629	UBL7	ubiquitin like 7	TCBA1,BMSC-UbP	84993	HGNC:28221	Q96S82	15	16	ensembl_havana	protein_coding
1634	ENSG00000138640	FAM13A	family with sequence similarity 13 member A	FAM13A1,ARHGAP48	10144	HGNC:19367	O94988	4	15	ensembl_havana	protein_coding
1635	ENSG00000138642	HERC6	HECT and RLD domain containing E3 ubiquitin protein ligase family member 6		55008	HGNC:26072	Q8IVU3	4	15	ensembl_havana	protein_coding
1636	ENSG00000138646	HERC5	HECT and RLD domain containing E3 ubiquitin protein ligase 5	CEB1,CEBP1	51191	HGNC:24368	Q9UII4	4	9	ensembl_havana	protein_coding
1637	ENSG00000138670	RASGEF1B	RasGEF domain family member 1B	GPIG4	153020	HGNC:24881	Q0VAM2	4	18	ensembl_havana	protein_coding
1638	ENSG00000138675	FGF5	fibroblast growth factor 5	HBGF-5,TCMGLY,Smag-82	2250	HGNC:3683	P12034	4	16	ensembl_havana	protein_coding
1639	ENSG00000138678	GPAT3	glycerol-3-phosphate acyltransferase 3	MAG1,AGPAT8,AGPAT9,AGPAT10,AGPAT 10,HMFN0839,LPAAT-theta	84803	HGNC:28157	Q53EU6	4	11	ensembl_havana	protein_coding
1640	ENSG00000138696	BMPR1B	bone morphogenetic protein receptor type 1B	ALK6,AMD3,AMDD,BDA2,ALK-6,BDA1D,CDw293	658	HGNC:1077	O00238	4	11	ensembl_havana	protein_coding
1641	ENSG00000138755	CXCL9	C-X-C motif chemokine ligand 9	CMK,MIG,Humig,SCYB9,crg-10	4283	HGNC:7098	Q07325	4	6	ensembl_havana	protein_coding
1642	ENSG00000138764	CCNG2	cyclin G2		901	HGNC:1593	Q16589	4	15	ensembl_havana	protein_coding
1643	ENSG00000138772	ANXA3	annexin A3	ANX3	306	HGNC:541	P12429	4	13	ensembl_havana	protein_coding
1644	ENSG00000138821	SLC39A8	solute carrier family 39 member 8	ZIP8,CDG2N,PP3105,BIGM103,LZT-Hs6	64116	HGNC:20862	Q9C0K1	4	13	ensembl_havana	protein_coding
1645	ENSG00000138823	MTTP	microsomal triglyceride transfer protein	ABL,MTP	4547	HGNC:7467	P55157	4	14	ensembl_havana	protein_coding
1646	ENSG00000138892	TTLL8	tubulin tyrosine ligase like 8		164714	HGNC:34000	A6PVC2	22	11	ensembl_havana	protein_coding
1647	ENSG00000138944	SHISAL1	shisa like 1	KIAA1644	85352	HGNC:29335	Q3SXP7	22	8	ensembl_havana	protein_coding
1648	ENSG00000139178	C1RL	complement C1r subcomponent like	C1RL1,C1RLP,CLSPa,C1r-LP	51279	HGNC:21265	Q9NZP8	12	11	ensembl_havana	protein_coding
1649	ENSG00000139180	NDUFA9	NADH:ubiquinone oxidoreductase subunit A9	CC6,CI39k,COQ11,CI-39k,MC1DN26,NDUFS2L,SDR22E1	4704	HGNC:7693	Q16795	12	11	ensembl_havana	protein_coding
1650	ENSG00000139211	AMIGO2	adhesion molecule with Ig like domain 2	ALI1,DEGA,AMIGO-2	347902	HGNC:24073	Q86SJ2	12	7	ensembl_havana	protein_coding
1651	ENSG00000139219	COL2A1	collagen type II alpha 1 chain	AOM,ANFH,SEDC,STL1,COL11A3	1280	HGNC:2200	P02458	12	19	ensembl_havana	protein_coding
1652	ENSG00000139263	LRIG3	leucine rich repeats and immunoglobulin like domains 3	LIG3	121227	HGNC:30991	Q6UXM1	12	12	ensembl_havana	protein_coding
1653	ENSG00000139269	INHBE	inhibin subunit beta E		83729	HGNC:24029	P58166	12	3	ensembl_havana	protein_coding
1654	ENSG00000139278	GLIPR1	GLI pathogenesis related 1	GLIPR,RTVP1,CRISP7	11010	HGNC:17001	P48060	12	10	ensembl_havana	protein_coding
1655	ENSG00000139287	TPH2	tryptophan hydroxylase 2	NTPH,ADHD7	121278	HGNC:20692	Q8IWU9	12	13	ensembl_havana	protein_coding
1656	ENSG00000139292	LGR5	leucine rich repeat containing G protein-coupled receptor 5	FEX,HG38,GPR49,GPR67,GRP49	8549	HGNC:4504	O75473	12	13	ensembl_havana	protein_coding
1657	ENSG00000139304	PTPRQ	protein tyrosine phosphatase receptor type Q	DFNA73,DFNB84,DFNB84A,PTPGMC1,R-PTP-Q	374462	HGNC:9679	Q9UMZ3	12	16	ensembl_havana	protein_coding
1658	ENSG00000139318	DUSP6	dual specificity phosphatase 6	HH19,MKP3,PYST1	1848	HGNC:3072	Q16828	12	8	ensembl_havana	protein_coding
1659	ENSG00000139329	LUM	lumican	LDC,SLRR2D	4060	HGNC:6724	P51884	12	5	ensembl_havana	protein_coding
1660	ENSG00000139343	SNRPF	small nuclear ribonucleoprotein polypeptide F	SMF,Sm-F,snRNP-F	6636	HGNC:11162	P62306	12	10	ensembl_havana	protein_coding
1661	ENSG00000139354	GAS2L3	growth arrest specific 2 like 3	G2L3	283431	HGNC:27475	Q86XJ1	12	11	ensembl_havana	protein_coding
1662	ENSG00000139438	FAM222A	family with sequence similarity 222 member A	C12orf34	84915	HGNC:25915	Q5U5X8	12	6	ensembl_havana	protein_coding
1663	ENSG00000139445	FOXN4	forkhead box N4		121643	HGNC:21399	Q96NZ1	12	18	ensembl_havana	protein_coding
1664	ENSG00000139508	SLC46A3	solute carrier family 46 member 3	FKSG16	283537	HGNC:27501	Q7Z3Q1	13	15	ensembl_havana	protein_coding
1665	ENSG00000139549	DHH	desert hedgehog signaling molecule	GDMN,GDXYM,HHG-3,SRXY7	50846	HGNC:2865	O43323	12	4	ensembl_havana	protein_coding
1666	ENSG00000139572	GPR84	G protein-coupled receptor 84	EX33,GPCR4	53831	HGNC:4535	Q9NQS5	12	4	ensembl_havana	protein_coding
1667	ENSG00000139597	N4BP2L1	NEDD4 binding protein 2 like 1	CG018	90634	HGNC:25037	Q5TBK1	13	18	ensembl_havana	protein_coding
1668	ENSG00000139626	ITGB7	integrin subunit beta 7		3695	HGNC:6162	P26010	12	16	ensembl_havana	protein_coding
1669	ENSG00000139679	LPAR6	lysophosphatidic acid receptor 6	LAH3,P2Y5,ARWH1,HYPT8,LPA-6,P2RY5	10161	HGNC:15520	P43657	13	16	ensembl_havana	protein_coding
1670	ENSG00000139734	DIAPH3	diaphanous related formin 3	AN,DIA2,DRF3,AUNA1,NSDAN,diap3,mDia2	81624	HGNC:15480	Q9NSV4	13	19	ensembl_havana	protein_coding
1671	ENSG00000139890	REM2	RRAD and GEM like GTPase 2		161253	HGNC:20248	Q8IYK8	14	10	ensembl_havana	protein_coding
1672	ENSG00000139914	FITM1	fat storage inducing transmembrane protein 1	FIT1	161247	HGNC:33714	A5D6W6	14	7	ensembl_havana	protein_coding
1673	ENSG00000139988	RDH12	retinol dehydrogenase 12	RP53,LCA13,SDR7C2	145226	HGNC:19977	Q96NR8	14	10	ensembl_havana	protein_coding
1674	ENSG00000139998	RAB15	RAB15, member RAS oncogene family		376267	HGNC:20150	P59190	14	16	ensembl_havana	protein_coding
1675	ENSG00000140093	SERPINA10	serpin family A member 10	PZI,ZPI	51156	HGNC:15996	Q9UK55	14	10	ensembl_havana	protein_coding
1676	ENSG00000140105	WARS1	tryptophanyl-tRNA synthetase 1	HMN9,WARS,IFI53,IFP53,GAMMA-2	7453	HGNC:12729	P23381	14	18	ensembl_havana	protein_coding
1677	ENSG00000140264	SERF2	small EDRK-rich factor 2	FAM2C,4F5REL,H4F5REL,HsT17089	10169	HGNC:10757	P84101	15	21	ensembl_havana	protein_coding
1678	ENSG00000140274	DUOXA2	dual oxidase maturation factor 2	TDH5,SIMNIPHOM	405753	HGNC:32698	Q1HG44	15	14	ensembl_havana	protein_coding
1679	ENSG00000140279	DUOX2	dual oxidase 2	TDH6,LNOX2,THOX2,NOXEF2,P138-TOX	50506	HGNC:13273	Q9NRD8	15	13	ensembl_havana	protein_coding
1680	ENSG00000140285	FGF7	fibroblast growth factor 7	KGF,HBGF-7	2252	HGNC:3685	P21781	15	12	ensembl_havana	protein_coding
1681	ENSG00000140297	GCNT3	glucosaminyl (N-acetyl) transferase 3, mucin type	GNTM,C24GNT,C2GNT2,C2GNTM,C2/4GnT	9245	HGNC:4205	O95395	15	13	ensembl_havana	protein_coding
1682	ENSG00000140299	BNIP2	BCL2 interacting protein 2	NIP2,BNIP-2	663	HGNC:1083	Q12982	15	13	ensembl_havana	protein_coding
1683	ENSG00000140365	COMMD4	COMM domain containing 4		54939	HGNC:26027	Q9H0A8	15	16	ensembl_havana	protein_coding
1684	ENSG00000140379	BCL2A1	BCL2 related protein A1	GRS,ACC1,ACC2,BFL1,ACC-1,ACC-2,HBPA1,BCL2L5	597	HGNC:991	Q16548	15	9	ensembl_havana	protein_coding
1685	ENSG00000140400	MAN2C1	mannosidase alpha class 2C member 1	MANA,CDDG2,MANA1,MAN6A8	4123	HGNC:6827	Q9NTJ4	15	17	ensembl_havana	protein_coding
1686	ENSG00000140403	DNAJA4	DnaJ heat shock protein family (Hsp40) member A4	MST104,MSTP104,PRO1472	55466	HGNC:14885	Q8WW22	15	12	ensembl_havana	protein_coding
1687	ENSG00000140416	TPM1	tropomyosin 1	CMH3,TMSA,CMD1Y,LVNC9,C15orf13,HEL-S-265,HTM-alpha	7168	HGNC:12010	P09493	15	23	ensembl_havana	protein_coding
1688	ENSG00000140450	ARRDC4	arrestin domain containing 4		91947	HGNC:28087	Q8NCT1	15	9	ensembl_havana	protein_coding
1689	ENSG00000140464	PML	PML nuclear body scaffold	MYL,RNF71,PP8675,TRIM19	5371	HGNC:9113	P29590	15	20	ensembl_havana	protein_coding
1690	ENSG00000140465	CYP1A1	cytochrome P450 family 1 subfamily A member 1	AHH,AHRR,CP11,CYP1,CYPIA1,P1-450,P450-C,P450DX	1543	HGNC:2595	P04798	15	14	ensembl_havana	protein_coding
1691	ENSG00000140470	ADAMTS17	ADAM metallopeptidase with thrombospondin type 1 motif 17	WMS4	170691	HGNC:17109	Q8TE56	15	15	ensembl_havana	protein_coding
1692	ENSG00000140471	LINS1	lines homolog 1	LINS,MRT27,WINS1	55180	HGNC:30922	Q8NG48	15	17	ensembl_havana	protein_coding
1693	ENSG00000140478	GOLGA6D	golgin A6 family member D		653643	HGNC:32204	P0CG33	15	15	ensembl_havana	protein_coding
1694	ENSG00000140505	CYP1A2	cytochrome P450 family 1 subfamily A member 2	CP12,CYPIA2,P3-450,P450(PA)	1544	HGNC:2596	P05177	15	7	ensembl_havana	protein_coding
1695	ENSG00000140511	HAPLN3	hyaluronan and proteoglycan link protein 3	EXLD1,HsT19883	145864	HGNC:21446	Q96S86	15	12	ensembl_havana	protein_coding
1696	ENSG00000140519	RHCG	Rh family C glycoprotein	RHGK,PDRC2,C15orf6,SLC42A3	51458	HGNC:18140	Q9UBD6	15	14	ensembl_havana	protein_coding
1697	ENSG00000140545	MFGE8	milk fat globule EGF and factor V/VIII domain containing	BA46,HMFG,MFGM,SED1,hP47,EDIL1,MFG-E8,SPAG10,OAcGD3S,HsT19888	4240	HGNC:7036	Q08431	15	15	ensembl_havana	protein_coding
1698	ENSG00000140564	FURIN	furin, paired basic amino acid cleaving enzyme	FUR,PACE,SPC1,PCSK3	5045	HGNC:8568	P09958	15	13	ensembl_havana	protein_coding
1699	ENSG00000140678	ITGAX	integrin subunit alpha X	CD11C,SLEB6	3687	HGNC:6152	P20702	16	17	ensembl_havana	protein_coding
1700	ENSG00000140807	NKD1	NKD inhibitor of WNT signaling pathway 1	Naked1	85407	HGNC:17045	Q969G9	16	7	ensembl_havana	protein_coding
1701	ENSG00000140853	NLRC5	NLR family CARD domain containing 5	NOD4,NOD27,CLR16.1	84166	HGNC:29933	Q86WI3	16	16	ensembl_havana	protein_coding
1702	ENSG00000140931	CMTM3	CKLF like MARVEL transmembrane domain containing 3	BNAS2,CKLFSF3	123920	HGNC:19174	Q96MX0	16	20	ensembl_havana	protein_coding
1703	ENSG00000140939	NOL3	nucleolar protein 3	ARC,FCM,MYP,NOP,NOP30,MYOCL1	8996	HGNC:7869	O60936	16	14	ensembl_havana	protein_coding
1704	ENSG00000140961	OSGIN1	oxidative stress induced growth inhibitor 1	BDGI,OKL38	29948	HGNC:30093	Q9UJX0	16	14	ensembl_havana	protein_coding
1705	ENSG00000140968	IRF8	interferon regulatory factor 8	ICSBP,IRF-8,ICSBP1,IMD32A,IMD32B,H-ICSBP	3394	HGNC:5358	Q02556	16	11	ensembl_havana	protein_coding
1706	ENSG00000140990	NDUFB10	NADH:ubiquinone oxidoreductase subunit B10	PDSW,MC1DN35	4716	HGNC:7696	O96000	16	15	ensembl_havana	protein_coding
1707	ENSG00000141052	MYOCD	myocardin	MGBL,MYCD	93649	HGNC:16067	Q8IZQ8	17	18	ensembl_havana	protein_coding
1708	ENSG00000141161	UNC45B	unc-45 myosin chaperone B	CMYA4,MFM11,UNC45,CTRCT43,SMUNC45,UNC-45B	146862	HGNC:14304	Q8IWX7	17	12	ensembl_havana	protein_coding
1709	ENSG00000141194	OR4D1	olfactory receptor family 4 subfamily D member 1	OR4D3,OR4D4P,TPCR16,OR17-23	26689	HGNC:8293	Q15615	17	6	ensembl_havana	protein_coding
1710	ENSG00000141258	SGSM2	small G protein signaling modulator 2	RUTBC1	9905	HGNC:29026	O43147	17	13	ensembl_havana	protein_coding
1711	ENSG00000141294	LRRC46	leucine rich repeat containing 46		90506	HGNC:25047	Q96FV0	17	10	ensembl_havana	protein_coding
1712	ENSG00000141349	G6PC3	glucose-6-phosphatase catalytic subunit 3	SCN4,UGRP	92579	HGNC:24861	Q9BUM1	17	9	ensembl_havana	protein_coding
1713	ENSG00000141384	TAF4B	TATA-box binding protein associated factor 4b	SPGF13,TAF2C2,TAFII105	6875	HGNC:11538	Q92750	18	13	ensembl_havana	protein_coding
1714	ENSG00000141429	GALNT1	polypeptide N-acetylgalactosaminyltransferase 1	GALNAC-T1	2589	HGNC:4123	Q10472	18	13	ensembl_havana	protein_coding
1715	ENSG00000141434	MEP1B	meprin A subunit beta		4225	HGNC:7020	Q16820	18	12	ensembl_havana	protein_coding
1716	ENSG00000141505	ASGR1	asialoglycoprotein receptor 1	HL-1,ASGPR,ASGPR1,CLEC4H1	432	HGNC:742	P07306	17	12	ensembl_havana	protein_coding
1717	ENSG00000141519	CCDC40	coiled-coil domain containing 40	CILD15,FAP172,CFAP172	55036	HGNC:26090	Q4G0X9	17	15	ensembl_havana	protein_coding
1718	ENSG00000141526	SLC16A3	solute carrier family 16 member 3	MCT3,MCT4,MCT 3,MCT 4,MCT-3,MCT-4	9123	HGNC:10924	O15427	17	18	ensembl_havana	protein_coding
1719	ENSG00000141552	ANAPC11	anaphase promoting complex subunit 11	APC11,Apc11p,HSPC214	51529	HGNC:14452	Q9NYG5	17	18	ensembl_havana	protein_coding
1720	ENSG00000141574	SECTM1	secreted and transmembrane 1	K12,SECTM	6398	HGNC:10707	Q8WVN6	17	8	ensembl_havana	protein_coding
1721	ENSG00000141582	CBX4	chromobox 4	PC2,NBP16	8535	HGNC:1554	O00257	17	15	ensembl_havana	protein_coding
1722	ENSG00000141682	PMAIP1	phorbol-12-myristate-13-acetate-induced protein 1	APR,NOXA	5366	HGNC:9108	Q13794	18	12	ensembl_havana	protein_coding
1723	ENSG00000141696	P3H4	prolyl 3-hydroxylase family member 4 (inactive)	NO55,SC65,NOL55,LEPREL4	10609	HGNC:16946	Q92791	17	13	ensembl_havana	protein_coding
1724	ENSG00000141738	GRB7	growth factor receptor bound protein 7		2886	HGNC:4567	Q14451	17	14	ensembl_havana	protein_coding
1725	ENSG00000141750	STAC2	SH3 and cysteine rich domain 2	24b2,24b2/STAC2	342667	HGNC:23990	Q6ZMT1	17	7	ensembl_havana	protein_coding
1726	ENSG00000141837	CACNA1A	calcium voltage-gated channel subunit alpha1 A	BI,EA2,FHM,MHP,APCA,HPCA,MHP1,SCA6,DEE42,CAV2.1,EIEE42,CACNL1A4	773	HGNC:1388	O00555	19	22	ensembl_havana	protein_coding
1727	ENSG00000141854	MISP3	MISP family member 3		113230	HGNC:26963	Q96FF7	19	9	ensembl_havana	protein_coding
1728	ENSG00000141934	PLPP2	phospholipid phosphatase 2	LPP2,PAP-2c,PAP2-g,PPAP2C	8612	HGNC:9230	O43688	19	10	ensembl_havana	protein_coding
1729	ENSG00000141959	PFKL	phosphofructokinase, liver type	PFK-B,PFK-L,ATP-PFK	5211	HGNC:8876	P17858	21	17	ensembl_havana	protein_coding
1730	ENSG00000141968	VAV1	vav guanine nucleotide exchange factor 1	VAV	7409	HGNC:12657	P15498	19	8	ensembl_havana	protein_coding
1731	ENSG00000141971	MVB12A	multivesicular body subunit 12A	CFBP,FAM125A	93343	HGNC:25153	Q96EY5	19	13	ensembl_havana	protein_coding
1732	ENSG00000141985	SH3GL1	SH3 domain containing GRB2 like 1, endophilin A2	EEN,CNSA1,SH3P8,SH3D2B	6455	HGNC:10830	Q99961	19	9	ensembl_havana	protein_coding
1733	ENSG00000142089	IFITM3	interferon induced transmembrane protein 3	1-8U,IP15,DSPA2b	10410	HGNC:5414	Q01628	11	17	ensembl_havana	protein_coding
1734	ENSG00000142102	PGGHG	protein-glucosylgalactosylhydroxylysine glucosidase	ATHL1	80162	HGNC:26210	Q32M88	11	16	ensembl_havana	protein_coding
1735	ENSG00000142156	COL6A1	collagen type VI alpha 1 chain	OPLL,BTHLM1,UCHMD1	1291	HGNC:2211	P12109	21	15	ensembl_havana	protein_coding
1736	ENSG00000142173	COL6A2	collagen type VI alpha 2 chain	UCMD1,BTHLM1,PP3610	1292	HGNC:2212	P12110	21	16	ensembl_havana	protein_coding
1737	ENSG00000142178	SIK1	salt inducible kinase 1	MSK,SIK,DEE30,SIK-1,SIK1B,SNF1LK	150094	HGNC:11142	P57059	21	9	ensembl_havana	protein_coding
1738	ENSG00000142224	IL19	interleukin 19	MDA1,NG.1,ZMDA1,IL-10C	29949	HGNC:5990	Q9UHD0	1	17	ensembl_havana	protein_coding
1739	ENSG00000142303	ADAMTS10	ADAM metallopeptidase with thrombospondin type 1 motif 10	WMS,WMS1,ADAM-TS10,ADAMTS-10	81794	HGNC:13201	Q9H324	19	14	ensembl_havana	protein_coding
1740	ENSG00000142327	RNPEPL1	arginyl aminopeptidase like 1		57140	HGNC:10079	Q9HAU8	2	13	ensembl_havana	protein_coding
1741	ENSG00000142347	MYO1F	myosin IF		4542	HGNC:7600	O00160	19	19	ensembl_havana	protein_coding
1742	ENSG00000142494	SLC47A1	solute carrier family 47 member 1	MATE1	55244	HGNC:25588	Q96FL8	17	13	ensembl_havana	protein_coding
1743	ENSG00000142507	PSMB6	proteasome 20S subunit beta 6	LMPY,DELTA	5694	HGNC:9543	P28072	17	10	ensembl_havana	protein_coding
1744	ENSG00000142511	GPR32	G protein-coupled receptor 32	RVDR1	2854	HGNC:4487	O75388	19	4	ensembl_havana	protein_coding
1745	ENSG00000142552	RCN3	reticulocalbin 3	RLP49	57333	HGNC:21145	Q96D15	19	8	ensembl_havana	protein_coding
1746	ENSG00000142583	SLC2A5	solute carrier family 2 member 5	GLUT5,GLUT-5	6518	HGNC:11010	P22732	1	18	ensembl_havana	protein_coding
1747	ENSG00000142609	CFAP74	cilia and flagella associated protein 74	C1orf222,KIAA1751	85452	HGNC:29368	Q9C0B2	1	18	ensembl_havana	protein_coding
1748	ENSG00000142611	PRDM16	PR/SET domain 16	MEL1,KMT8F,LVNC8,PFM13,CMD1LL	63976	HGNC:14000	Q9HAZ2	1	17	ensembl_havana	protein_coding
1749	ENSG00000142619	PADI3	peptidyl arginine deiminase 3	PAD3,PDI3,UHS1	51702	HGNC:18337	Q9ULW8	1	4	ensembl_havana	protein_coding
1750	ENSG00000142621	FHAD1	forkhead associated phosphopeptide binding domain 1		114827	HGNC:29408	B1AJZ9	1	19	ensembl_havana	protein_coding
1751	ENSG00000142627	EPHA2	EPH receptor A2	ECK,CTPA,ARCC2,CTPP1,CTRCT6	1969	HGNC:3386	P29317	1	13	ensembl_havana	protein_coding
1752	ENSG00000142661	MYOM3	myomesin 3		127294	HGNC:26679	Q5VTT5	1	19	ensembl_havana	protein_coding
1753	ENSG00000142669	SH3BGRL3	SH3 domain binding glutamate rich protein like 3	TIP-B1,SH3BP-1,HEL-S-297	83442	HGNC:15568	Q9H299	1	15	ensembl_havana	protein_coding
1754	ENSG00000142733	MAP3K6	mitogen-activated protein kinase kinase kinase 6	ASK2,MEKK6,MAPKKK6	9064	HGNC:6858	O95382	1	17	ensembl_havana	protein_coding
1755	ENSG00000142798	HSPG2	heparan sulfate proteoglycan 2	PLC,SJA,SJS,HSPG,SJS1,PRCAN	3339	HGNC:5273	P98160	1	20	ensembl_havana	protein_coding
1756	ENSG00000142871	CCN1	cellular communication network factor 1	GIG1,CYR61,IGFBP10	3491	HGNC:2654	O00622	1	18	ensembl_havana	protein_coding
1757	ENSG00000142920	AZIN2	antizyme inhibitor 2	ADC,AZI2,ODCp,AZIB1,ODC-p,ODC1L	113451	HGNC:29957	Q96A70	1	17	ensembl_havana	protein_coding
1758	ENSG00000142945	KIF2C	kinesin family member 2C	MCAK,CT139,KNSL6	11004	HGNC:6393	Q99661	1	13	ensembl_havana	protein_coding
1759	ENSG00000143107	FNDC7	fibronectin type III domain containing 7		163479	HGNC:26668	Q5VTL7	1	10	ensembl_havana	protein_coding
1760	ENSG00000143110	C1orf162	chromosome 1 open reading frame 162		128346	HGNC:28344	Q8NEQ5	1	12	ensembl_havana	protein_coding
1761	ENSG00000143127	ITGA10	integrin subunit alpha 10	PRO827	8515	HGNC:6135	O75578	1	13	ensembl_havana	protein_coding
1762	ENSG00000143171	RXRG	retinoid X receptor gamma	RXRC,NR2B3,RXRgamma,RXR-gamma	6258	HGNC:10479	P48443	1	13	ensembl_havana	protein_coding
1763	ENSG00000143198	MGST3	microsomal glutathione S-transferase 3	GST-III	4259	HGNC:7064	O14880	1	13	ensembl_havana	protein_coding
1764	ENSG00000143199	ADCY10	adenylate cyclase 10	SAC,HCA2,SACI,Sacy,hsAC,HEL-S-7a	55811	HGNC:21285	Q96PN6	1	18	ensembl_havana	protein_coding
1765	ENSG00000143224	PPOX	protoporphyrinogen oxidase	VP,PPO,V290M	5498	HGNC:9280	P50336	1	18	ensembl_havana	protein_coding
1766	ENSG00000143228	NUF2	NUF2 component of NDC80 kinetochore complex	CDCA1,CT106,NUF2R	83540	HGNC:14621	Q9BZD4	1	13	ensembl_havana	protein_coding
1767	ENSG00000143318	CASQ1	calsequestrin 1	CASQ,PDIB1,VMCQA	844	HGNC:1512	P31415	1	13	ensembl_havana	protein_coding
1768	ENSG00000143320	CRABP2	cellular retinoic acid binding protein 2	RBP6,CRABP-II	1382	HGNC:2339	P29373	1	9	ensembl_havana	protein_coding
1769	ENSG00000143322	ABL2	ABL proto-oncogene 2, non-receptor tyrosine kinase	ARG,ABLL	27	HGNC:77	P42684	1	21	ensembl_havana	protein_coding
1770	ENSG00000143333	RGS16	regulator of G protein signaling 16	RGS-R,A28-RGS14,A28-RGS14P	6004	HGNC:9997	O15492	1	7	ensembl_havana	protein_coding
1771	ENSG00000143365	RORC	RAR related orphan receptor C	TOR,RORG,RZRG,IMD42,NR1F3,RZR-GAMMA	6097	HGNC:10260	P51449	1	19	ensembl_havana	protein_coding
1772	ENSG00000143367	TUFT1	tuftelin 1		7286	HGNC:12422	Q9NNX1	1	16	ensembl_havana	protein_coding
1773	ENSG00000143369	ECM1	extracellular matrix protein 1	URBWD	1893	HGNC:3153	Q16610	1	15	ensembl_havana	protein_coding
1774	ENSG00000143382	ADAMTSL4	ADAMTS like 4	TSRC1,ECTOL2,ADAMTSL-4	54507	HGNC:19706	Q6UY14	1	16	ensembl_havana	protein_coding
1775	ENSG00000143387	CTSK	cathepsin K	CTSO,PKND,PYCD,CTS02,CTSO1,CTSO2	1513	HGNC:2536	P43235	1	14	ensembl_havana	protein_coding
1776	ENSG00000143416	SELENBP1	selenium binding protein 1	MTO,LPSB,SP56,hSBP,EHMTO,SBP56,HEL-S-134P	8991	HGNC:10719	Q13228	1	21	ensembl_havana	protein_coding
1777	ENSG00000143469	SYT14	synaptotagmin 14	SCAR11,sytXIV	255928	HGNC:23143	Q8NB59	1	20	ensembl_havana	protein_coding
1778	ENSG00000143476	DTL	denticleless E3 ubiquitin protein ligase homolog	CDT2,RAMP,DCAF2,L2DTL	51514	HGNC:30288	Q9NZJ0	1	18	ensembl_havana	protein_coding
1779	ENSG00000143507	DUSP10	dual specificity phosphatase 10	MKP5,MKP-5	11221	HGNC:3065	Q9Y6W6	1	18	ensembl_havana	protein_coding
1780	ENSG00000143512	HHIPL2	HHIP like 2	KIAA1822L	79802	HGNC:25842	Q6UWX4	1	13	ensembl_havana	protein_coding
1781	ENSG00000143520	FLG2	filaggrin 2	IFPS,PSS6	388698	HGNC:33276	Q5D862	1	6	ensembl_havana	protein_coding
1782	ENSG00000143536	CRNN	cornulin	DRC1,PDRC1,SEP53,C1orf10	49860	HGNC:1230	Q9UBG3	1	7	ensembl_havana	protein_coding
1783	ENSG00000143546	S100A8	S100 calcium binding protein A8	P8,MIF,NIF,CAGA,CFAG,CGLA,L1Ag,MRP8,CP-10,MA387,60B8AG,S100-A8	6279	HGNC:10498	P05109	1	10	ensembl_havana	protein_coding
1784	ENSG00000143552	NUP210L	nucleoporin 210 like		91181	HGNC:29915	Q5VU65	1	9	ensembl_havana	protein_coding
1785	ENSG00000143556	S100A7	S100 calcium binding protein A7	PSOR1,S100A7c	6278	HGNC:10497	P31151	1	9	ensembl_havana	protein_coding
1786	ENSG00000143570	SLC39A1	solute carrier family 39 member 1	ZIP1,ZIRTL	27173	HGNC:12876	Q9NY26	1	19	ensembl_havana	protein_coding
1787	ENSG00000143590	EFNA3	ephrin A3	EFL2,EPLG3,LERK3,Ehk1-L	1944	HGNC:3223	P52797	1	14	ensembl_havana	protein_coding
1788	ENSG00000143595	AQP10	aquaporin 10	AQPA_HUMAN	89872	HGNC:16029	Q96PS8	1	13	ensembl_havana	protein_coding
1789	ENSG00000143603	KCNN3	potassium calcium-activated channel subfamily N member 3	SK3,ZLS3,hSK3,SKCA3,KCa2.3	3782	HGNC:6292	Q9UGI6	1	19	ensembl_havana	protein_coding
1790	ENSG00000143627	PKLR	pyruvate kinase L/R	PK1,PKL,RPK,PKRL	5313	HGNC:9020	P30613	1	19	ensembl_havana	protein_coding
1791	ENSG00000143632	ACTA1	actin alpha 1, skeletal muscle	ACTA,ASMA,CFTD,MPFD,NEM1,NEM2,NEM3,SHPM,CFTD1,CFTDM	58	HGNC:129	P68133	1	14	ensembl_havana	protein_coding
1792	ENSG00000143768	LEFTY2	left-right determination factor 2	EBAF,LEFTA,TGFB4,LEFTYA	7044	HGNC:3122	O00292	1	13	ensembl_havana	protein_coding
1793	ENSG00000143799	PARP1	poly(ADP-ribose) polymerase 1	PARP,PARS,PPOL,ADPRT,ARTD1,ADPRT1,PARP-1,ADPRT 1,pADPRT-1,Poly-PARP	142	HGNC:270	P09874	1	14	ensembl_havana	protein_coding
1794	ENSG00000143847	PPFIA4	PTPRF interacting protein alpha 4		8497	HGNC:9248	O75335	1	15	ensembl_havana	protein_coding
1795	ENSG00000143870	PDIA6	protein disulfide isomerase family A member 6	P5,ERP5,TXNDC7	10130	HGNC:30168	Q15084	2	13	ensembl_havana	protein_coding
1796	ENSG00000143878	RHOB	ras homolog family member B	ARH6,ARHB,RHOH6,MST081,MSTP081	388	HGNC:668	P62745	2	10	ensembl_havana	protein_coding
1797	ENSG00000143891	GALM	galactose mutarotase	GLAT,IBD1,GALAC4,BLOCK25,HEL-S-63p	130589	HGNC:24063	Q96C23	2	17	ensembl_havana	protein_coding
1798	ENSG00000143921	ABCG8	ATP binding cassette subfamily G member 8	GBD4,STSL,STSL1	64241	HGNC:13887	Q9H221	2	9	ensembl_havana	protein_coding
1799	ENSG00000144043	TEX261	testis expressed 261	TEG-261	113419	HGNC:30712	Q6UWH6	2	12	ensembl_havana	protein_coding
1800	ENSG00000144045	DQX1	DEAQ-box RNA dependent ATPase 1		165545	HGNC:20410	Q8TE96	2	14	ensembl_havana	protein_coding
1801	ENSG00000144063	MALL	mal, T cell differentiation protein like	BENE	7851	HGNC:6818	Q13021	2	4	ensembl_havana	protein_coding
1802	ENSG00000144136	SLC20A1	solute carrier family 20 member 1	PIT1,GLVR1,PiT-1,Glvr-1	6574	HGNC:10946	Q8WUM9	2	11	ensembl_havana	protein_coding
1803	ENSG00000144214	LYG1	lysozyme g1	LYGA1,SALW1939	129530	HGNC:27014	Q8N1E2	2	10	ensembl_havana	protein_coding
1804	ENSG00000144285	SCN1A	sodium voltage-gated channel alpha subunit 1	DEE6,DRVT,FEB3,FHM3,NAC1,SCN1,SMEI,DEE6A,DEE6B,EIEE6,FEB3A,HBSCI,GEFSP2,Nav1.1	6323	HGNC:10585	P35498	2	22	ensembl_havana	protein_coding
1805	ENSG00000144354	CDCA7	cell division cycle associated 7	ICF3,JPO1	83879	HGNC:14628	Q9BWT1	2	14	ensembl_havana	protein_coding
1806	ENSG00000144410	CPO	carboxypeptidase O		130749	HGNC:21011	Q8IVL8	2	5	ensembl_havana	protein_coding
1807	ENSG00000144485	HES6	hes family bHLH transcription factor 6	HES-6,bHLHb41,bHLHc23,C-HAIRY1	55502	HGNC:18254	Q96HZ4	2	11	ensembl_havana	protein_coding
1808	ENSG00000144550	CPNE9	copine family member 9		151835	HGNC:24336	Q8IYJ1	3	13	ensembl_havana	protein_coding
1809	ENSG00000144579	CTDSP1	CTD small phosphatase 1	NIF3,SCP1,NLIIF,NLI-IF	58190	HGNC:21614	Q9GZU7	2	8	ensembl_havana	protein_coding
1810	ENSG00000144583	MARCHF4	membrane associated ring-CH-type finger 4	MARCH4,RNF174,MARCH-IV	57574	HGNC:29269	Q9P2E8	2	5	ensembl_havana	protein_coding
1811	ENSG00000144596	GRIP2	glutamate receptor interacting protein 2		80852	HGNC:23841	Q9C0E4	3	13	ensembl_havana	protein_coding
1812	ENSG00000144655	CSRNP1	cysteine and serine rich nuclear protein 1	AXUD1,URAX1,TAIP-3,CSRNP-1,FAM130B	64651	HGNC:14300	Q96S65	3	15	ensembl_havana	protein_coding
1813	ENSG00000144674	GOLGA4	golgin A4	GCP2,GOLG,p230,CRPF46,MU-RMS-40.18	2803	HGNC:4427	Q13439	3	16	ensembl_havana	protein_coding
1814	ENSG00000144802	NFKBIZ	NFKB inhibitor zeta	IKBZ,INAP,MAIL	64332	HGNC:29805	Q9BYH8	3	11	ensembl_havana	protein_coding
1815	ENSG00000144810	COL8A1	collagen type VIII alpha 1 chain	C3orf7	1295	HGNC:2215	P27658	3	16	ensembl_havana	protein_coding
1816	ENSG00000144821	MYH15	myosin heavy chain 15		22989	HGNC:31073	Q9Y2K3	3	10	ensembl_havana	protein_coding
1817	ENSG00000144824	PHLDB2	pleckstrin homology like domain family B member 2	LL5b,LL5beta	90102	HGNC:29573	Q86SQ0	3	21	ensembl_havana	protein_coding
1818	ENSG00000144837	PLA1A	phospholipase A1 member A	PSPLA1,PS-PLA1	51365	HGNC:17661	Q53H76	3	9	ensembl_havana	protein_coding
1819	ENSG00000144908	ALDH1L1	aldehyde dehydrogenase 1 family member L1	FDH,FTHFD,10-fTHF,10-FTHFDH	10840	HGNC:3978	O75891	3	14	ensembl_havana	protein_coding
1820	ENSG00000145040	UCN2	urocortin 2	UR,SRP,URP,UCNI,UCN-II	90226	HGNC:18414	Q96RP3	3	4	ensembl_havana	protein_coding
1821	ENSG00000145113	MUC4	mucin 4, cell surface associated	ASGP,MUC-4,HSA276359	4585	HGNC:7514	Q99102	3	22	ensembl_havana	protein_coding
1822	ENSG00000145147	SLIT2	slit guidance ligand 2	SLIL3,Slit-2	9353	HGNC:11086	O94813	4	20	ensembl_havana	protein_coding
1823	ENSG00000145198	VWA5B2	von Willebrand factor A domain containing 5B2		90113	HGNC:25144	Q8N398	3	14	ensembl_havana	protein_coding
1824	ENSG00000145242	EPHA5	EPH receptor A5	EK7,CEK7,EHK1,HEK7,EHK-1,TYRO4	2044	HGNC:3389	P54756	4	14	ensembl_havana	protein_coding
1825	ENSG00000145244	CORIN	corin, serine peptidase	CRN,ATC2,Lrp4,PEE5,TMPRSS10	10699	HGNC:19012	Q9Y5Q5	4	12	ensembl_havana	protein_coding
1826	ENSG00000145247	OCIAD2	OCIA domain containing 2		132299	HGNC:28685	Q56VL3	4	12	ensembl_havana	protein_coding
1827	ENSG00000145358	DDIT4L	DNA damage inducible transcript 4 like	REDD2,Rtp801L	115265	HGNC:30555	Q96D03	4	6	ensembl_havana	protein_coding
1828	ENSG00000145362	ANK2	ankyrin 2	LQT4,ANK-2,FAP87,CFAP87,brank-2	287	HGNC:493	Q01484	4	20	ensembl_havana	protein_coding
1829	ENSG00000145386	CCNA2	cyclin A2	CCN1,CCNA	890	HGNC:1578	P20248	4	11	ensembl_havana	protein_coding
1830	ENSG00000145416	MARCHF1	membrane associated ring-CH-type finger 1	MARCH1,RNF171,MARCH-I	55016	HGNC:26077	Q8TCQ1	4	13	ensembl_havana	protein_coding
1831	ENSG00000145423	SFRP2	secreted frizzled related protein 2	FRP-2,SARP1,SDF-5	6423	HGNC:10777	Q96HF1	4	5	ensembl_havana	protein_coding
1832	ENSG00000145476	CYP4V2	cytochrome P450 family 4 subfamily V member 2	BCD,CYP4AH1	285440	HGNC:23198	Q6ZWL3	4	16	ensembl_havana	protein_coding
1833	ENSG00000145491	ROPN1L	rhophilin associated tail protein 1 like	ASP,RSPH11	83853	HGNC:24060	Q96C74	5	12	ensembl_havana	protein_coding
1834	ENSG00000145494	NDUFS6	NADH:ubiquinone oxidoreductase subunit S6	MC1DN9,CI-13kA,CI13KDA,CI-13kD-A	4726	HGNC:7713	O75380	5	12	ensembl_havana	protein_coding
1835	ENSG00000145506	NKD2	NKD inhibitor of WNT signaling pathway 2	Naked2	85409	HGNC:17046	Q969F2	5	14	ensembl_havana	protein_coding
1836	ENSG00000145623	OSMR	oncostatin M receptor	OSMRB,PLCA1,IL-31RB,OSMRbeta,IL-31R-beta	9180	HGNC:8507	Q99650	5	13	ensembl_havana	protein_coding
1837	ENSG00000145632	PLK2	polo like kinase 2	SNK,hSNK,hPlk2	10769	HGNC:19699	Q9NYY3	5	15	ensembl_havana	protein_coding
1838	ENSG00000145700	ANKRD31	ankyrin repeat domain 31		256006	HGNC:26853	Q8N7Z5	5	10	ensembl_havana	protein_coding
1839	ENSG00000145703	IQGAP2	IQ motif containing GTPase activating protein 2		10788	HGNC:6111	Q13576	5	16	ensembl_havana	protein_coding
1840	ENSG00000145734	BDP1	B double prime 1, subunit of RNA polymerase III transcription initiation factor IIIB	TFC5,TFNR,TAF3B1,DFNB112,TFIIIB'',TFIIIB90,HSA238520,TFIIIB150	55814	HGNC:13652	A6H8Y1	5	19	ensembl_havana	protein_coding
1841	ENSG00000145888	GLRA1	glycine receptor alpha 1	STHE,HKPX1	2741	HGNC:4326	P23415	5	11	ensembl_havana	protein_coding
1842	ENSG00000145901	TNIP1	TNFAIP3 interacting protein 1	VAN,NAF1,ABIN-1,nip40-1	10318	HGNC:16903	Q15025	5	16	ensembl_havana	protein_coding
1843	ENSG00000145911	N4BP3	NEDD4 binding protein 3	LZTS4	23138	HGNC:29852	O15049	5	6	ensembl_havana	protein_coding
1844	ENSG00000146005	PSD2	pleckstrin and Sec7 domain containing 2	EFA6C	84249	HGNC:19092	Q9BQI7	5	4	ensembl_havana	protein_coding
1845	ENSG00000146021	KLHL3	kelch like family member 3	PHA2D	26249	HGNC:6354	Q9UH77	5	15	ensembl_havana	protein_coding
1846	ENSG00000146066	HIGD2A	HIG1 hypoxia inducible domain family member 2A	RCF1b	192286	HGNC:28311	Q9BW72	5	3	ensembl_havana	protein_coding
1847	ENSG00000146112	PPP1R18	protein phosphatase 1 regulatory subunit 18	HKMT1098,KIAA1949	170954	HGNC:29413	Q6NYC8	6	12	ensembl_havana	protein_coding
1848	ENSG00000146192	FGD2	FYVE, RhoGEF and PH domain containing 2	ZFYVE4	221472	HGNC:3664	Q7Z6J4	6	15	ensembl_havana	protein_coding
1849	ENSG00000146197	SCUBE3	signal peptide, CUB domain and EGF like domain containing 3	CEGF3,SSFSC2	222663	HGNC:13655	Q8IX30	6	9	ensembl_havana	protein_coding
1850	ENSG00000146221	TCTE1	t-complex-associated-testis-expressed 1	DRC5,D6S46,FAP155	202500	HGNC:11693	Q5JU00	6	10	ensembl_havana	protein_coding
1851	ENSG00000146232	NFKBIE	NFKB inhibitor epsilon	IKBE	4794	HGNC:7799	O00221	6	17	ensembl_havana	protein_coding
1852	ENSG00000146247	PHIP	pleckstrin homology domain interacting protein	ndrp,BRWD2,DIDOD,WDR11,DCAF14,CHUJANS	55023	HGNC:15673	Q8WWQ0	6	14	ensembl_havana	protein_coding
1853	ENSG00000146263	MMS22L	MMS22 like, DNA repair protein	C6orf167,dJ39B17.2	253714	HGNC:21475	Q6ZRQ5	6	11	ensembl_havana	protein_coding
1854	ENSG00000146410	MTFR2	mitochondrial fission regulator 2	DUFD1,FAM54A	113115	HGNC:21115	Q6P444	6	12	ensembl_havana	protein_coding
1855	ENSG00000146426	TIAM2	TIAM Rac1 associated GEF 2	STEF,TIAM-2	26230	HGNC:11806	Q8IVF5	6	18	ensembl_havana	protein_coding
1856	ENSG00000146453	PNLDC1	PARN like ribonuclease domain containing exonuclease 1	SPGF57,Trimmer,HsPNLDC1	154197	HGNC:21185	Q8NA58	6	13	ensembl_havana	protein_coding
1857	ENSG00000146530	VWDE	von Willebrand factor D and EGF domains		221806	HGNC:21897	Q8N2E2	7	14	ensembl_havana	protein_coding
1858	ENSG00000146540	C7orf50	chromosome 7 open reading frame 50	YCR016W	84310	HGNC:22421	Q9BRJ6	7	15	ensembl_havana	protein_coding
1859	ENSG00000146592	CREB5	cAMP responsive element binding protein 5	CREB-5,CREBPA,CRE-BPA	9586	HGNC:16844	Q02930	7	17	ensembl_havana	protein_coding
1860	ENSG00000146670	CDCA5	cell division cycle associated 5	SORORIN	113130	HGNC:14626	Q96FF9	11	10	ensembl_havana	protein_coding
1861	ENSG00000146674	IGFBP3	insulin like growth factor binding protein 3	IBP3,BP-53	3486	HGNC:5472	P17936	7	15	ensembl_havana	protein_coding
1862	ENSG00000146809	ASB15	ankyrin repeat and SOCS box containing 15		142685	HGNC:19767	Q8WXK1	7	13	ensembl_havana	protein_coding
1863	ENSG00000146828	SLC12A9	solute carrier family 12 member 9	CCC6,CIP1,WO3.3,hCCC6	56996	HGNC:17435	Q9BXP2	7	18	ensembl_havana	protein_coding
1864	ENSG00000146842	TMEM209	transmembrane protein 209	NET31	84928	HGNC:21898	Q96SK2	7	17	ensembl_havana	protein_coding
1865	ENSG00000146859	TMEM140	transmembrane protein 140		55281	HGNC:21870	Q9NV12	7	6	ensembl_havana	protein_coding
1866	ENSG00000146966	DENND2A	DENN domain containing 2A	FAM31D,KIAA1277	27147	HGNC:22212	Q9ULE3	7	13	ensembl_havana	protein_coding
1867	ENSG00000147041	SYTL5	synaptotagmin like 5	slp5	94122	HGNC:15589	Q8TDW5	X	12	ensembl_havana	protein_coding
1868	ENSG00000147050	KDM6A	lysine demethylase 6A	UTX,KABUK2,bA386N14.2	7403	HGNC:12637	O15550	X	16	ensembl_havana	protein_coding
1869	ENSG00000147113	DIPK2B	divergent protein kinase domain 2B	DIA1R,CXorf36,PRO3743,EPQL1862,bA435K1.1,4930578C19Rik	79742	HGNC:25866	Q9H7Y0	X	17	ensembl_havana	protein_coding
1870	ENSG00000147123	NDUFB11	NADH:ubiquinone oxidoreductase subunit B11	ESSS,Np15,P17.3,NP17.3,CI-ESSS,MC1DN30	54539	HGNC:20372	Q9NX14	X	11	ensembl_havana	protein_coding
1871	ENSG00000147155	EBP	EBP cholestenol delta-isomerase	CPX,CHO2,CPXD,MEND,CDPX2	10682	HGNC:3133	Q15125	X	11	ensembl_havana	protein_coding
1872	ENSG00000147166	ITGB1BP2	integrin subunit beta 1 binding protein 2	CHORDC3,ITGB1BP,MELUSIN,MSTP015	26548	HGNC:6154	Q9UKP3	X	11	ensembl_havana	protein_coding
1873	ENSG00000147174	GCNA	germ cell nuclear acidic peptidase	ACRC,NAAR1,SPGFX4	93953	HGNC:15805	Q96QF7	X	11	ensembl_havana	protein_coding
1874	ENSG00000147180	ZNF711	zinc finger protein 711	ZNF4,ZNF5,ZNF6,CMPX1,MRX65,MRX97,XLID97,Zfp711,dJ75N13.1	7552	HGNC:13128	Q9Y462	X	17	ensembl_havana	protein_coding
1875	ENSG00000147206	NXF3	nuclear RNA export factor 3		56000	HGNC:8073	Q9H4D5	X	17	ensembl_havana	protein_coding
1876	ENSG00000147251	DOCK11	dedicator of cytokinesis 11	ACG,ZIZ2,bB128O4.1	139818	HGNC:23483	Q5JSL3	X	16	ensembl_havana	protein_coding
1877	ENSG00000147400	CETN2	centrin 2	CALT,CEN2	1069	HGNC:1867	P41208	X	10	ensembl_havana	protein_coding
1878	ENSG00000147403	RPL10	ribosomal protein L10	QM,L10,NOV,AUTSX5,DXS648,MRXS35,DXS648E	6134	HGNC:10298	P27635	X	18	ensembl_havana	protein_coding
1879	ENSG00000147536	GINS4	GINS complex subunit 4	SLD5	84296	HGNC:28226	Q9BRT9	8	12	ensembl_havana	protein_coding
1880	ENSG00000147576	ADHFE1	alcohol dehydrogenase iron containing 1	HOT,ADH8,HMFT2263	137872	HGNC:16354	Q8IWW8	8	17	ensembl_havana	protein_coding
1881	ENSG00000147586	MRPS28	mitochondrial ribosomal protein S28	MRPS35,COXPD47,HSPC007,MRP-S28,MRP-S35	28957	HGNC:14513	Q9Y2Q9	8	10	ensembl_havana	protein_coding
1882	ENSG00000147604	RPL7	ribosomal protein L7	L7,humL7-1	6129	HGNC:10363	P18124	8	14	ensembl_havana	protein_coding
1883	ENSG00000147647	DPYS	dihydropyrimidinase	DHP,DHPase	1807	HGNC:3013	Q14117	8	13	ensembl_havana	protein_coding
1884	ENSG00000147655	RSPO2	R-spondin 2	HHRRD,TETAMS2,CRISTIN2	340419	HGNC:28583	Q6UXX9	8	12	ensembl_havana	protein_coding
1885	ENSG00000147689	FAM83A	family with sequence similarity 83 member A	BJ-TSA-9	84985	HGNC:28210	Q86UY5	8	16	ensembl_havana	protein_coding
1886	ENSG00000147697	GSDMC	gasdermin C	MLZE	56169	HGNC:7151	Q9BYG8	8	9	ensembl_havana	protein_coding
1887	ENSG00000147804	SLC39A4	solute carrier family 39 member 4	AEZ,ZIP4,AWMS2	55630	HGNC:17129	Q6P5W5	8	10	ensembl_havana	protein_coding
1888	ENSG00000147883	CDKN2B	cyclin dependent kinase inhibitor 2B	P15,MTS2,TP15,CDK4I,INK4B,p15INK4b	1030	HGNC:1788	P42772	9	12	ensembl_havana	protein_coding
1889	ENSG00000148057	IDNK	IDNK gluconokinase	hGntK,C9orf103,bA522I20.2	414328	HGNC:31367	Q5T6J7	9	16	ensembl_havana	protein_coding
1890	ENSG00000148154	UGCG	UDP-glucose ceramide glucosyltransferase	GCS,GLCT1	7357	HGNC:12524	Q16739	9	10	ensembl_havana	protein_coding
1891	ENSG00000148200	NR6A1	nuclear receptor subfamily 6 group A member 1	RTR,GCNF,NR61,hRTR,CT150,GCNF1,hGCNF	2649	HGNC:7985	Q15406	9	17	ensembl_havana	protein_coding
1892	ENSG00000148334	PTGES2	prostaglandin E synthase 2	GBF1,GBF-1,PGES2,C9orf15,mPGES-2	80142	HGNC:17822	Q9H7Z7	9	16	ensembl_havana	protein_coding
1893	ENSG00000148339	SLC25A25	solute carrier family 25 member 25	MCSC,PCSCL,SCAMC2,SCAMC-2	114789	HGNC:20663	Q6KCM7	9	12	ensembl_havana	protein_coding
1894	ENSG00000148341	SH3GLB2	SH3 domain containing GRB2 like, endophilin B2	RRIG1,PP6569,PP9455	56904	HGNC:10834	Q9NR46	9	18	ensembl_havana	protein_coding
1895	ENSG00000148344	PTGES	prostaglandin E synthase	PGES,MPGES,PIG12,PP102,PP1294,MGST-IV,MGST1L1,TP53I12,mPGES-1,MGST1-L1	9536	HGNC:9599	O14684	9	11	ensembl_havana	protein_coding
1896	ENSG00000148346	LCN2	lipocalin 2	p25,24p3,MSFI,NGAL	3934	HGNC:6526	P80188	9	12	ensembl_havana	protein_coding
1897	ENSG00000148482	SLC39A12	solute carrier family 39 member 12	ZIP12,ZIP-12,LZT-Hs8,bA570F3.1	221074	HGNC:20860	Q504Y0	10	12	ensembl_havana	protein_coding
1898	ENSG00000148483	TMEM236	transmembrane protein 236	FAM23A,FAM23B,bA16O1.2,bA162I21.2	653567	HGNC:23473	Q5W0B7	10	9	ensembl_havana	protein_coding
1899	ENSG00000148488	ST8SIA6	ST8 alpha-N-acetyl-neuraminide alpha-2,8-sialyltransferase 6	SIA8F,SIAT8F,SIAT8-F,ST8SiaVI,ST8SIA-VI	338596	HGNC:23317	P61647	10	17	ensembl_havana	protein_coding
1900	ENSG00000148516	ZEB1	zinc finger E-box binding homeobox 1	BZP,TCF8,AREB6,FECD6,NIL2A,PPCD3,ZFHEP,ZFHX1A,DELTAEF1	6935	HGNC:11642	P37275	10	22	ensembl_havana	protein_coding
1901	ENSG00000148541	FAM13C	family with sequence similarity 13 member C	FAM13C1	220965	HGNC:19371	Q8NE31	10	13	ensembl_havana	protein_coding
1902	ENSG00000148600	CDHR1	cadherin related family member 1	RP65,PRCAD,CORD15,PCDH21	92211	HGNC:14550	Q96JP9	10	15	ensembl_havana	protein_coding
1903	ENSG00000148677	ANKRD1	ankyrin repeat domain 1	ALRP,CARP,C-193,CVARP,MCARP,bA320F15.2	27063	HGNC:15819	Q15327	10	7	ensembl_havana	protein_coding
1904	ENSG00000148680	HTR7	5-hydroxytryptamine receptor 7	5-HT7	3363	HGNC:5302	P34969	10	16	ensembl_havana	protein_coding
1905	ENSG00000148702	HABP2	hyaluronan binding protein 2	FSAP,HABP,PHBP,HGFAL,NMTC5	3026	HGNC:4798	Q14520	10	15	ensembl_havana	protein_coding
1906	ENSG00000148735	PLEKHS1	pleckstrin homology domain containing S1	HEL185,C10orf81	79949	HGNC:26285	Q5SXH7	10	15	ensembl_havana	protein_coding
1907	ENSG00000148773	MKI67	marker of proliferation Ki-67	KIA,MIB-,MIB-1,PPP1R105	4288	HGNC:7107	P46013	10	14	ensembl_havana	protein_coding
1908	ENSG00000148798	INA	internexin neuronal intermediate filament protein alpha	NEF5,NF66,NF-66,TXBP-1	9118	HGNC:6057	Q16352	10	11	ensembl_havana	protein_coding
1909	ENSG00000148803	FUOM	fucose mutarotase	FUCU,FucM,C10orf125	282969	HGNC:24733	A2VDF0	10	12	ensembl_havana	protein_coding
1910	ENSG00000148840	PPRC1	PPARG related coactivator 1	PRC	23082	HGNC:30025	Q5VV67	10	11	ensembl_havana	protein_coding
1911	ENSG00000148842	CNNM2	cyclin and CBS domain divalent metal cation transport mediator 2	ACDP2,HOMG6,HOMGSMR	54805	HGNC:103	Q9H8M5	10	18	ensembl_havana	protein_coding
1912	ENSG00000148848	ADAM12	ADAM metallopeptidase domain 12	MCMP,MLTN,CAR10,MLTNA,MCMPMltna,ADAM12-OT1	8038	HGNC:190	O43184	10	14	ensembl_havana	protein_coding
1913	ENSG00000148926	ADM	adrenomedullin	AM,PAMP	133	HGNC:259	P35318	11	10	ensembl_havana	protein_coding
1914	ENSG00000148942	SLC5A12	solute carrier family 5 member 12	SMCT2	159963	HGNC:28750	Q1EHB4	11	15	ensembl_havana	protein_coding
1915	ENSG00000149090	PAMR1	peptidase domain containing associated with muscle regeneration 1	RAMP,FP938,DKFZP586H2123	25891	HGNC:24554	Q6UXH9	11	12	ensembl_havana	protein_coding
1916	ENSG00000149124	GLYAT	glycine-N-acyltransferase	CAT,GAT,ACGNAT	10249	HGNC:13734	Q6IB77	11	11	ensembl_havana	protein_coding
1917	ENSG00000149131	SERPING1	serpin family G member 1	C1IN,C1NH,HAE1,HAE2,C1INH	710	HGNC:1228	P05155	11	17	ensembl_havana	protein_coding
1918	ENSG00000149201	CCDC81	coiled-coil domain containing 81		60494	HGNC:26281	Q6ZN84	11	10	ensembl_havana	protein_coding
1919	ENSG00000149218	ENDOD1	endonuclease domain containing 1		23052	HGNC:29129	O94919	11	5	ensembl_havana	protein_coding
1920	ENSG00000149260	CAPN5	calpain 5	VRNI,ADNIV,HTRA3,nCL-3	726	HGNC:1482	O15484	11	18	ensembl_havana	protein_coding
1921	ENSG00000149292	TTC12	tetratricopeptide repeat domain 12	TPARM,CILD45	54970	HGNC:23700	Q9H892	11	17	ensembl_havana	protein_coding
1922	ENSG00000149452	SLC22A8	solute carrier family 22 member 8	OAT3	9376	HGNC:10972	Q8TCC7	11	16	ensembl_havana	protein_coding
1923	ENSG00000149506	ZP1	zona pellucida glycoprotein 1	OOMD,ZPB1,OOMD1,HEL163	22917	HGNC:13187	P60852	11	11	ensembl_havana	protein_coding
1924	ENSG00000149534	MS4A2	membrane spanning 4-domains A2	APY,IGEL,IGER,ATOPY,FCERI,IGHER,FCER1B	2206	HGNC:7316	Q01362	11	9	ensembl_havana	protein_coding
1925	ENSG00000149541	B3GAT3	beta-1,3-glucuronyltransferase 3	JDSCD,GLCATI,glcUAT-I	26229	HGNC:923	O94766	11	10	ensembl_havana	protein_coding
1926	ENSG00000149564	ESAM	endothelial cell adhesion molecule	W117m	90952	HGNC:17474	Q96AP7	11	12	ensembl_havana	protein_coding
1927	ENSG00000149591	TAGLN	transgelin	SM22,SMCC,TAGLN1,WS3-10,SM22-alpha	6876	HGNC:11553	Q01995	11	17	ensembl_havana	protein_coding
1928	ENSG00000149596	JPH2	junctophilin 2	JP2,JP-2,CMD2E,CMH17	57158	HGNC:14202	Q9BR39	20	7	ensembl_havana	protein_coding
1929	ENSG00000149599	DUSP15	dual specificity phosphatase 15	VHY,C20orf57	128853	HGNC:16236	Q9H1R2	20	15	ensembl_havana	protein_coding
1930	ENSG00000149633	KIAA1755	KIAA1755	quo	85449	HGNC:29372	Q5JYT7	20	12	ensembl_havana	protein_coding
1931	ENSG00000149646	CNBD2	cyclic nucleotide binding domain containing 2	CNMPD1,C20orf152	140894	HGNC:16145	Q96M20	20	12	ensembl_havana	protein_coding
1932	ENSG00000149654	CDH22	cadherin 22	C20orf25,dJ998H6.1	64405	HGNC:13251	Q9UJ99	20	11	ensembl_havana	protein_coding
1933	ENSG00000149743	TRPT1	tRNA phosphotransferase 1		83707	HGNC:20316	Q86TN4	11	14	ensembl_havana	protein_coding
1934	ENSG00000149781	FERMT3	FERM domain containing kindlin 3	URP2,KIND3,MIG-2,MIG2B,URP2SF,UNC112C	83706	HGNC:23151	Q86UX7	11	13	ensembl_havana	protein_coding
1935	ENSG00000149925	ALDOA	aldolase, fructose-bisphosphate A	ALDA,GSD12,HEL-S-87p	226	HGNC:414	P04075	16	22	ensembl_havana	protein_coding
1936	ENSG00000149927	DOC2A	double C2 domain alpha	Doc2	8448	HGNC:2985	Q14183	16	18	ensembl_havana	protein_coding
1937	ENSG00000149948	HMGA2	high mobility group AT-hook 2	BABL,LIPO,SRS5,HMGIC,HMGI-C,STQTL9	8091	HGNC:5009	P52926	12	14	ensembl_havana	protein_coding
1938	ENSG00000149968	MMP3	matrix metallopeptidase 3	SL-1,STMY,STR1,CHDS6,MMP-3,STMY1	4314	HGNC:7173	P08254	11	12	ensembl_havana	protein_coding
1939	ENSG00000150275	PCDH15	protocadherin related 15	USH1F,CDHR15,DFNB23	65217	HGNC:14674	Q96QU1	10	19	ensembl_havana	protein_coding
1940	ENSG00000150337	FCGR1A	Fc gamma receptor Ia	CD64,FCG1,FCRI,CD64A,FCGR1,IGFR1,FcgammaRI	2209	HGNC:3613	P12314	1	14	ensembl_havana	protein_coding
1941	ENSG00000150347	ARID5B	AT-rich interaction domain 5B	MRF2,DESRT,MRF-2	84159	HGNC:17362	Q14865	10	17	ensembl_havana	protein_coding
1942	ENSG00000150457	LATS2	large tumor suppressor kinase 2	KPM	26524	HGNC:6515	Q9NRM7	13	9	ensembl_havana	protein_coding
1943	ENSG00000150556	LYPD6B	LY6/PLAUR domain containing 6B	CT116,LYPD7	130576	HGNC:27018	Q8NI32	2	17	ensembl_havana	protein_coding
1944	ENSG00000150594	ADRA2A	adrenoceptor alpha 2A	ADRA2,ADRAR,ZNF32,ADRA2R,ALPHA2AAR	150	HGNC:281	P08913	10	7	ensembl_havana	protein_coding
1945	ENSG00000150722	PPP1R1C	protein phosphatase 1 regulatory inhibitor subunit 1C	IPP5	151242	HGNC:14940	Q8WVI7	2	10	ensembl_havana	protein_coding
1946	ENSG00000150768	DLAT	dihydrolipoamide S-acetyltransferase	E2,PBC,DLTA,PDCE2,PDC-E2	1737	HGNC:2896	P10515	11	17	ensembl_havana	protein_coding
1947	ENSG00000150779	TIMM8B	translocase of inner mitochondrial membrane 8 homolog B	DDP2,TIM8B	26521	HGNC:11818	Q9Y5J9	11	12	ensembl_havana	protein_coding
1948	ENSG00000150782	IL18	interleukin 18	IGIF,IL-18,IL-1g,IL1F4	3606	HGNC:5986	Q14116	11	12	ensembl_havana	protein_coding
1949	ENSG00000150873	C2orf50	chromosome 2 open reading frame 50		130813	HGNC:26324	Q96LR7	2	12	ensembl_havana	protein_coding
1950	ENSG00000150938	CRIM1	cysteine rich transmembrane BMP regulator 1	S52,CRIM-1	51232	HGNC:2359	Q9NZV1	2	10	ensembl_havana	protein_coding
1951	ENSG00000150991	UBC	ubiquitin C	HMG20	7316	HGNC:12468	P0CG48	12	15	ensembl_havana	protein_coding
1952	ENSG00000151012	SLC7A11	solute carrier family 7 member 11	xCT,CCBR1	23657	HGNC:11059	Q9UPY5	4	13	ensembl_havana	protein_coding
1953	ENSG00000151014	NOCT	nocturnin	NOC,CCR4L,Ccr4c,CCRN4L	25819	HGNC:14254	Q9UK39	4	6	ensembl_havana	protein_coding
1954	ENSG00000151090	THRB	thyroid hormone receptor beta	GRTH,PRTH,THR1,ERBA2,NR1A2,THRB1,THRB2,TRbeta,C-ERBA-2,C-ERBA-BETA	7068	HGNC:11799	P10828	3	20	ensembl_havana	protein_coding
1955	ENSG00000151151	IPMK	inositol polyphosphate multikinase		253430	HGNC:20739	Q8NFU5	10	6	ensembl_havana	protein_coding
1956	ENSG00000151360	ALLC	allantoicase	ALC	55821	HGNC:17377	Q8N6M5	2	10	ensembl_havana	protein_coding
1957	ENSG00000151366	NDUFC2	NADH:ubiquinone oxidoreductase subunit C2	HLC-1,B14.5b,MC1DN36,NADHDH2,CI-B14.5b	4718	HGNC:7706	O95298	11	13	ensembl_havana	protein_coding
1958	ENSG00000151490	PTPRO	protein tyrosine phosphatase receptor type O	NPHS6,PTPU2,GLEPP1,PTP-OC,PTP-U2,PTPROT,R-PTP-O	5800	HGNC:9678	Q16827	12	15	ensembl_havana	protein_coding
1959	ENSG00000151617	EDNRA	endothelin receptor type A	ETA,ET-A,ETAR,ETRA,MFDA,ETA-R,hET-AR	1909	HGNC:3179	P25101	4	17	ensembl_havana	protein_coding
1960	ENSG00000151632	AKR1C2	aldo-keto reductase family 1 member C2	DD,DD2,TDD,BABP,DD-2,DDH2,HBAB,HAKRD,MCDR2,SRXY8,DD/BABP,AKR1C-pseudo	1646	HGNC:385	P52895	10	17	ensembl_havana	protein_coding
1961	ENSG00000151640	DPYSL4	dihydropyrimidinase like 4	CRMP3,DRP-4,ULIP4	10570	HGNC:3016	O14531	10	13	ensembl_havana	protein_coding
1962	ENSG00000151651	ADAM8	ADAM metallopeptidase domain 8	MS2,CD156,CD156a	101	HGNC:215	P78325	10	16	ensembl_havana	protein_coding
1963	ENSG00000151702	FLI1	Fli-1 proto-oncogene, ETS transcription factor	EWSR2,FLI-1,SIC-1,BDPLT21	2313	HGNC:3749	Q01543	11	17	ensembl_havana	protein_coding
1964	ENSG00000151704	KCNJ1	potassium inwardly rectifying channel subfamily J member 1	ROMK,ROMK1,KIR1.1	3758	HGNC:6255	P48048	11	16	ensembl_havana	protein_coding
1965	ENSG00000151715	TMEM45B	transmembrane protein 45B		120224	HGNC:25194	Q96B21	11	8	ensembl_havana	protein_coding
1966	ENSG00000151725	CENPU	centromere protein U	KLIP1,PBIP1,CENP50,MLF1IP,CENPU50	79682	HGNC:21348	Q71F23	4	12	ensembl_havana	protein_coding
1967	ENSG00000151729	SLC25A4	solute carrier family 25 member 4	T1,ANT,AAC1,ANT1,PEO2,PEO3,ANT 1,PEOA2,MTDPS12,MTDPS12A	291	HGNC:10990	P12235	4	11	ensembl_havana	protein_coding
1968	ENSG00000151834	GABRA2	gamma-aminobutyric acid type A receptor subunit alpha2	DEE78,EIEE78	2555	HGNC:4076	P47869	4	16	ensembl_havana	protein_coding
1969	ENSG00000151892	GFRA1	GDNF family receptor alpha 1	GDNFR,RET1L,RETL1,TRNR1,GDNFRA,GFRalpha-1,GFR-ALPHA-1,GDNFR-alpha-1	2674	HGNC:4243	P56159	10	15	ensembl_havana	protein_coding
1970	ENSG00000151929	BAG3	BAG cochaperone 3	BIS,MFM6,BAG-3,CAIR-1	9531	HGNC:939	O95817	10	10	ensembl_havana	protein_coding
1971	ENSG00000152049	KCNE4	potassium voltage-gated channel subfamily E regulatory subunit 4	MIRP3	23704	HGNC:6244	Q8WWG9	2	6	ensembl_havana	protein_coding
1972	ENSG00000152076	CCDC74B	coiled-coil domain containing 74B		91409	HGNC:25267	Q96LY2	2	19	ensembl_havana	protein_coding
1973	ENSG00000152128	TMEM163	transmembrane protein 163	DC29,SV31	81615	HGNC:25380	Q8TC26	2	13	ensembl_havana	protein_coding
1974	ENSG00000152229	PSTPIP2	proline-serine-threonine phosphatase interacting protein 2	MAYP	9050	HGNC:9581	Q9H939	18	18	ensembl_havana	protein_coding
1975	ENSG00000152240	HAUS1	HAUS augmin like complex subunit 1	HEIC,CCDC5,HEI-C,HsT1461	115106	HGNC:25174	Q96CS2	18	13	ensembl_havana	protein_coding
1976	ENSG00000152253	SPC25	SPC25 component of NDC80 kinetochore complex	AD024,SPBC25,hSpc25	57405	HGNC:24031	Q9HBM1	2	9	ensembl_havana	protein_coding
1977	ENSG00000152256	PDK1	pyruvate dehydrogenase kinase 1		5163	HGNC:8809	Q15118	2	14	ensembl_havana	protein_coding
1978	ENSG00000152377	SPOCK1	SPARC (osteonectin), cwcv and kazal like domains proteoglycan 1	TIC1,SPOCK,TESTICAN	6695	HGNC:11251	Q08629	5	14	ensembl_havana	protein_coding
1979	ENSG00000152402	GUCY1A2	guanylate cyclase 1 soluble subunit alpha 2	GC-SA2,GUC1A2	2977	HGNC:4684	P33402	11	11	ensembl_havana	protein_coding
1980	ENSG00000152409	JMY	junction mediating and regulatory protein, p53 cofactor	WHAMM2,WHDC1L3	133746	HGNC:28916	Q8N9B5	5	9	ensembl_havana	protein_coding
1981	ENSG00000152422	XRCC4	X-ray repair cross complementing 4	SSMED,hXRCC4	7518	HGNC:12831	Q13426	5	16	ensembl_havana	protein_coding
1982	ENSG00000152503	TRIM36	tripartite motif containing 36	ANPH,ANPH1,RNF98,HAPRIN,RBCC728	55521	HGNC:16280	Q9NQ86	5	10	ensembl_havana	protein_coding
1983	ENSG00000152689	RASGRP3	RAS guanyl releasing protein 3	GRP3	25780	HGNC:14545	Q8IV61	2	18	ensembl_havana	protein_coding
1984	ENSG00000152760	TCTEX1D1			NA			1	10	ensembl_havana	protein_coding
1985	ENSG00000152763	DNAI4	dynein axonemal intermediate chain 4	DIC4,WDR78	79819	HGNC:26252	Q5VTH9	1	17	ensembl_havana	protein_coding
1986	ENSG00000152766	ANKRD22	ankyrin repeat domain 22		118932	HGNC:28321	Q5VYY1	10	6	ensembl_havana	protein_coding
1987	ENSG00000152778	IFIT5	interferon induced protein with tetratricopeptide repeats 5	P58,RI58,ISG58	24138	HGNC:13328	Q13325	10	10	ensembl_havana	protein_coding
1988	ENSG00000152784	PRDM8	PR/SET domain 8	PFM5,EPM10,KMT8D	56978	HGNC:13993	Q9NQV8	4	16	ensembl_havana	protein_coding
1989	ENSG00000152804	HHEX	hematopoietically expressed homeobox	HEX,PRH,HMPH,PRHX,HOX11L-PEN	3087	HGNC:4901	Q03014	10	11	ensembl_havana	protein_coding
1990	ENSG00000152952	PLOD2	procollagen-lysine,2-oxoglutarate 5-dioxygenase 2	LH2,TLH,BRKS2	5352	HGNC:9082	O00469	3	12	ensembl_havana	protein_coding
1991	ENSG00000153029	MR1	major histocompatibility complex, class I-related	HLALS	3140	HGNC:4975	Q95460	1	15	ensembl_havana	protein_coding
1992	ENSG00000153132	CLGN	calmegin		1047	HGNC:2060	O14967	4	13	ensembl_havana	protein_coding
1993	ENSG00000153140	CETN3	centrin 3	CEN3,CDC31	1070	HGNC:1868	O15182	5	9	ensembl_havana	protein_coding
1994	ENSG00000153162	BMP6	bone morphogenetic protein 6	VGR,VGR1	654	HGNC:1073	P22004	6	9	ensembl_havana	protein_coding
1995	ENSG00000153233	PTPRR	protein tyrosine phosphatase receptor type R	PTPRQ,EC-PTP,PCPTP1,PTP-SL,PTPBR7	5801	HGNC:9680	Q15256	12	13	ensembl_havana	protein_coding
1996	ENSG00000153234	NR4A2	nuclear receptor subfamily 4 group A member 2	NOT,RNR1,HZF-3,NURR1,TINUR	4929	HGNC:7981	P43354	2	15	ensembl_havana	protein_coding
1997	ENSG00000153253	SCN3A	sodium voltage-gated channel alpha subunit 3	NAC3,DEE62,EIEE62,FFEVF4,Nav1.3	6328	HGNC:10590	Q9NY46	2	19	ensembl_havana	protein_coding
1998	ENSG00000153291	SLC25A27	solute carrier family 25 member 27	UCP4	9481	HGNC:21065	O95847	6	16	ensembl_havana	protein_coding
1999	ENSG00000153303	FRMD1	FERM domain containing 1	bA164L23.1	79981	HGNC:21240	Q8N878	6	17	ensembl_havana	protein_coding
[truncated: 2,936 more rows]
